# Supplementary material for: Revisiting AFLP fingerprinting for an unbiased assessment of genetic structure and differentiation of taurine and zebu cattle
Source: BMC Genet. 2014 Apr 17;15:47. doi: 10.1186/1471-2156-15-47 (PMC4021504; doi:10.1186/1471-2156-15-47)
Supplement: Additional file 2 — Bias and inflation of non-neutral markers. [file 1471-2156-15-47-S2.xlsx]

## Sheet: Breeds_Reynold's distances
	ABA	ANB	BEB	BET	BLM	BPN	BRU	BTR	CAB	CAL	CBG	CHA	CHI	CIN	CNG	CRB	CWF	DAR	DLD	EFC	ERI	EVO	FAY	FRI	GAL	GBP	GND	GUZ	HUG	ICE	ISR	JER	JUT	LIM	LMI	MAI	MAR	MCG	MEN	MOD	MON	MUP	NEL	NOR	NRB	NSG	NWF	PAR	PIG
ABA	-	0.1235	0.0568	0.218	0.0881	0.083	0.0876	0.1021	0.0967	0.1536	0.2261	0.0504	0.1306	0.109	0.2615	0.2613	0.2524	0.1908	0.1412	0.0521	0.059	0.1002	0.084	0.0868	0.1359	0.0637	0.2242	0.4139	0.103	0.1586	0.0867	0.1053	0.1112	0.0882	0.095	0.1094	0.0678	0.0892	0.1359	0.1418	0.1428	0.1125	0.4717	0.0877	0.2659	0.2647	0.241	0.084	0.1272
ANB	0.1235	-	0.1155	0.224	0.0958	0.1208	0.1278	0.1243	0.0903	0.1665	0.0957	0.1113	0.1052	0.1195	0.1109	0.1442	0.1114	0.2135	0.1336	0.0795	0.0987	0.1225	0.1553	0.1358	0.1179	0.0822	0.1533	0.2265	0.146	0.1363	0.0643	0.1561	0.1249	0.1048	0.1107	0.0756	0.0961	0.1115	0.1227	0.075	0.1225	0.1453	0.3219	0.1073	0.1174	0.1294	0.1183	0.1171	0.1042
BEB	0.0568	0.1155	-	0.1777	0.0953	0.0495	0.1383	0.0659	0.109	0.219	0.239	0.1016	0.168	0.1606	0.2955	0.2934	0.2785	0.1192	0.1378	0.0348	0.0926	0.1258	0.1215	0.0659	0.1136	0.0382	0.1789	0.4819	0.1293	0.0585	0.0843	0.1266	0.1227	0.0877	0.0963	0.0505	0.1054	0.1442	0.1303	0.1555	0.125	0.1863	0.5664	0.0922	0.2867	0.3039	0.2565	0.0977	0.1384
BET	0.218	0.224	0.1777	-	0.213	0.2268	0.2477	0.2443	0.1756	0.2618	0.3522	0.2114	0.2325	0.2238	0.3666	0.3854	0.3506	0.2645	0.2992	0.1803	0.2274	0.2061	0.2653	0.221	0.2326	0.2133	0.331	0.5681	0.2945	0.2817	0.1845	0.2402	0.2923	0.208	0.2492	0.1855	0.2492	0.2653	0.2009	0.2325	0.1853	0.3306	0.6562	0.2471	0.3884	0.3961	0.3635	0.2112	0.2651
BLM	0.0881	0.0958	0.0953	0.213	-	0.0946	0.1124	0.0751	0.0744	0.1596	0.2415	0.0871	0.1068	0.0947	0.2756	0.286	0.2641	0.1598	0.1373	0.0683	0.0555	0.0841	0.1048	0.0842	0.0829	0.0618	0.1885	0.4214	0.1227	0.1538	0.0675	0.1239	0.1186	0.0402	0.042	0.1028	0.0838	0.0996	0.1754	0.1194	0.0907	0.13	0.5023	0.1149	0.2549	0.2652	0.2513	0.0422	0.0967
BPN	0.083	0.1208	0.0495	0.2268	0.0946	-	0.1334	0.0951	0.0598	0.2269	0.2498	0.0683	0.1642	0.1168	0.3001	0.3175	0.2935	0.1364	0.0985	0.0563	0.0705	0.1256	0.092	0.0826	0.0916	0.0372	0.1578	0.4916	0.1091	0.0865	0.0754	0.1483	0.1051	0.0704	0.0803	0.0707	0.0764	0.1115	0.1123	0.1478	0.1007	0.1615	0.5821	0.0983	0.2923	0.3125	0.2734	0.0936	0.1199
BRU	0.0876	0.1278	0.1383	0.2477	0.1124	0.1334	-	0.1502	0.1009	0.1774	0.2139	0.0728	0.1204	0.0878	0.252	0.2633	0.2491	0.2341	0.1639	0.0807	0.0741	0.0977	0.1366	0.1379	0.1121	0.107	0.1953	0.4436	0.0836	0.1833	0.1366	0.1668	0.1431	0.0714	0.0708	0.1457	0.107	0.146	0.1239	0.1198	0.0679	0.1326	0.5313	0.1354	0.2455	0.2742	0.2429	0.1383	0.1512
BTR	0.1021	0.1243	0.0659	0.2443	0.0751	0.0951	0.1502	-	0.08	0.1893	0.2617	0.0748	0.1673	0.1079	0.2808	0.3036	0.2871	0.1633	0.176	0.0366	0.0855	0.105	0.093	0.1035	0.1117	0.0444	0.201	0.4734	0.1366	0.0776	0.1127	0.1729	0.1388	0.0994	0.1201	0.0727	0.1114	0.1391	0.1393	0.1682	0.1005	0.1757	0.5631	0.0923	0.2994	0.3061	0.2706	0.1002	0.1089
CAB	0.0967	0.0903	0.109	0.1756	0.0744	0.0598	0.1009	0.08	-	0.16	0.2204	0.067	0.1261	0.0779	0.2471	0.2624	0.2336	0.1595	0.1404	0.0496	0.0677	0.0821	0.0734	0.0708	0.0684	0.0582	0.147	0.4303	0.109	0.1155	0.0841	0.1296	0.1281	0.0649	0.0691	0.0807	0.0858	0.111	0.1001	0.1101	0.0584	0.1186	0.5022	0.0595	0.2445	0.2664	0.2363	0.0817	0.0755
CAL	0.1536	0.1665	0.219	0.2618	0.1596	0.2269	0.1774	0.1893	0.16	-	0.2926	0.1852	0.097	0.1878	0.3075	0.3253	0.3011	0.3043	0.2606	0.1399	0.1612	0.1431	0.1745	0.1881	0.1503	0.1674	0.2693	0.474	0.1825	0.2353	0.1851	0.2754	0.2041	0.1671	0.1683	0.2125	0.1774	0.141	0.205	0.1842	0.1537	0.1235	0.5598	0.1524	0.3131	0.3097	0.3001	0.1585	0.1897
CBG	0.2261	0.0957	0.239	0.3522	0.2415	0.2498	0.2139	0.2617	0.2204	0.2926	-	0.2347	0.2064	0.2504	0.0251	0.0298	0.0137	0.3374	0.283	0.1922	0.224	0.2449	0.2782	0.2485	0.2365	0.1834	0.2482	0.1517	0.2413	0.2653	0.1835	0.2832	0.2614	0.2241	0.2157	0.1767	0.2079	0.2244	0.2349	0.1648	0.2277	0.2635	0.2251	0.2576	0.063	0.0442	0.0383	0.2504	0.2226
CHA	0.0504	0.1113	0.1016	0.2114	0.0871	0.0683	0.0728	0.0748	0.067	0.1852	0.2347	-	0.1462	0.1153	0.253	0.2697	0.273	0.1786	0.1028	0.0512	0.0525	0.1007	0.1221	0.1025	0.0964	0.0679	0.1528	0.4657	0.0803	0.1223	0.1193	0.1435	0.1479	0.0715	0.0872	0.0885	0.0862	0.1439	0.1156	0.1436	0.0564	0.1658	0.5548	0.093	0.2681	0.28	0.249	0.1448	0.1442
CHI	0.1306	0.1052	0.168	0.2325	0.1068	0.1642	0.1204	0.1673	0.1261	0.097	0.2064	0.1462	-	0.1099	0.237	0.2457	0.2239	0.2544	0.1805	0.0847	0.1053	0.1086	0.1288	0.1611	0.1472	0.1167	0.1643	0.4125	0.1274	0.1949	0.1097	0.1714	0.1529	0.098	0.0986	0.151	0.0819	0.0637	0.1655	0.0724	0.1235	0.1285	0.5093	0.1323	0.205	0.2269	0.2064	0.1169	0.1658
CIN	0.109	0.1195	0.1606	0.2238	0.0947	0.1168	0.0878	0.1079	0.0779	0.1878	0.2504	0.1153	0.1099	-	0.2578	0.2972	0.2525	0.151	0.1865	0.0765	0.0635	0.047	0.0738	0.1466	0.0912	0.0846	0.1905	0.4505	0.1219	0.1545	0.0755	0.126	0.1175	0.0828	0.0831	0.1217	0.0675	0.098	0.0728	0.051	0.0929	0.0875	0.5172	0.0917	0.2382	0.2632	0.2505	0.0903	0.1061
CNG	0.2615	0.1109	0.2955	0.3666	0.2756	0.3001	0.252	0.2808	0.2471	0.3075	0.0251	0.253	0.237	0.2578	-	0.0403	0.0276	0.3519	0.3163	0.2333	0.2469	0.2598	0.3253	0.3029	0.2734	0.2172	0.2827	0.1189	0.294	0.3229	0.206	0.334	0.2979	0.2676	0.2435	0.2077	0.2449	0.2414	0.259	0.1862	0.2502	0.285	0.1835	0.2842	0.0777	0.0615	0.0603	0.2999	0.2527
CRB	0.2613	0.1442	0.2934	0.3854	0.286	0.3175	0.2633	0.3036	0.2624	0.3253	0.0298	0.2697	0.2457	0.2972	0.0403	-	0.035	0.3862	0.342	0.2286	0.2876	0.3043	0.3248	0.2968	0.3032	0.2326	0.3099	0.1602	0.2985	0.3269	0.2251	0.3236	0.336	0.2844	0.2689	0.2213	0.2698	0.2681	0.2885	0.2197	0.2741	0.3355	0.2206	0.3069	0.086	0.0859	0.0611	0.3021	0.2968
CWF	0.2524	0.1114	0.2785	0.3506	0.2641	0.2935	0.2491	0.2871	0.2336	0.3011	0.0137	0.273	0.2239	0.2525	0.0276	0.035	-	0.354	0.318	0.221	0.2555	0.2602	0.3036	0.2804	0.268	0.2237	0.2677	0.1394	0.2809	0.3088	0.1921	0.305	0.2958	0.2585	0.2455	0.2101	0.2369	0.2416	0.2652	0.1713	0.2572	0.2971	0.198	0.2692	0.0614	0.0548	0.0487	0.2709	0.2621
DAR	0.1908	0.2135	0.1192	0.2645	0.1598	0.1364	0.2341	0.1633	0.1595	0.3043	0.3374	0.1786	0.2544	0.151	0.3519	0.3862	0.354	-	0.2211	0.1259	0.1933	0.2236	0.2108	0.191	0.1962	0.098	0.2789	0.5525	0.1929	0.2203	0.1377	0.2164	0.1881	0.1801	0.18	0.1749	0.2103	0.2301	0.2596	0.1928	0.2019	0.2814	0.6305	0.1801	0.3569	0.3692	0.3493	0.174	0.2106
DLD	0.1412	0.1336	0.1378	0.2992	0.1373	0.0985	0.1639	0.176	0.1404	0.2606	0.283	0.1028	0.1805	0.1865	0.3163	0.342	0.318	0.2211	-	0.1088	0.1151	0.2014	0.2013	0.1892	0.1742	0.1046	0.1688	0.4928	0.1338	0.1621	0.1609	0.172	0.1735	0.1556	0.1391	0.1415	0.1245	0.1896	0.2082	0.1552	0.1406	0.2594	0.5687	0.1749	0.2998	0.3321	0.3001	0.1875	0.2228
EFC	0.0521	0.0795	0.0348	0.1803	0.0683	0.0563	0.0807	0.0366	0.0496	0.1399	0.1922	0.0512	0.0847	0.0765	0.2333	0.2286	0.221	0.1259	0.1088	-	0.043	0.0815	0.0395	0.0757	0.0946	0.0316	0.1482	0.4129	0.0744	0.0842	0.0664	0.0953	0.1028	0.0581	0.0675	0.0389	0.0594	0.0927	0.0896	0.1025	0.0564	0.1183	0.4949	0.0558	0.2331	0.2411	0.2063	0.0654	0.0782
ERI	0.059	0.0987	0.0926	0.2274	0.0555	0.0705	0.0741	0.0855	0.0677	0.1612	0.224	0.0525	0.1053	0.0635	0.2469	0.2876	0.2555	0.1933	0.1151	0.043	-	0.0171	0.0908	0.0789	0.0612	0.0607	0.1738	0.4424	0.1003	0.1437	0.0761	0.1192	0.1124	0.0372	0.0148	0.0901	0.0546	0.0847	0.0913	0.1169	0.0621	0.0865	0.5158	0.073	0.259	0.2585	0.2422	0.1166	0.0934
EVO	0.1002	0.1225	0.1258	0.2061	0.0841	0.1256	0.0977	0.105	0.0821	0.1431	0.2449	0.1007	0.1086	0.047	0.2598	0.3043	0.2602	0.2236	0.2014	0.0815	0.0171	-	0.1052	0.086	0.0592	0.0957	0.2091	0.4616	0.0933	0.1469	0.0644	0.1814	0.1155	0.0675	0.047	0.1367	0.0783	0.1051	0.0995	0.1122	0.0932	0.0849	0.5275	0.0765	0.2867	0.2654	0.2614	0.0836	0.1256
FAY	0.084	0.1553	0.1215	0.2653	0.1048	0.092	0.1366	0.093	0.0734	0.1745	0.2782	0.1221	0.1288	0.0738	0.3253	0.3248	0.3036	0.2108	0.2013	0.0395	0.0908	0.1052	-	0.0943	0.1133	0.0847	0.2602	0.5123	0.1376	0.1489	0.1086	0.1475	0.1404	0.1108	0.1251	0.1231	0.0918	0.1225	0.1412	0.1307	0.134	0.139	0.5793	0.1049	0.3205	0.3264	0.2919	0.092	0.1204
FRI	0.0868	0.1358	0.0659	0.221	0.0842	0.0826	0.1379	0.1035	0.0708	0.1881	0.2485	0.1025	0.1611	0.1466	0.3029	0.2968	0.2804	0.191	0.1892	0.0757	0.0789	0.086	0.0943	-	0.1102	0.0713	0.2004	0.4809	0.1353	0.1479	0.0935	0.1123	0.1491	0.0876	0.0837	0.1071	0.1113	0.1119	0.1388	0.1726	0.1138	0.1504	0.5535	0.0814	0.2915	0.3053	0.27	0.0948	0.1095
GAL	0.1359	0.1179	0.1136	0.2326	0.0829	0.0916	0.1121	0.1117	0.0684	0.1503	0.2365	0.0964	0.1472	0.0912	0.2734	0.3032	0.268	0.1962	0.1742	0.0946	0.0612	0.0592	0.1133	0.1102	-	0.1027	0.1651	0.4528	0.1351	0.1326	0.1059	0.2031	0.1398	0.08	0.0706	0.116	0.1025	0.1376	0.1254	0.1435	0.0902	0.1255	0.5427	0.0768	0.2707	0.2727	0.2496	0.1338	0.1145
GBP	0.0637	0.0822	0.0382	0.2133	0.0618	0.0372	0.107	0.0444	0.0582	0.1674	0.1834	0.0679	0.1167	0.0846	0.2172	0.2326	0.2237	0.098	0.1046	0.0316	0.0607	0.0957	0.0847	0.0713	0.1027	-	0.1534	0.3999	0.077	0.0685	0.065	0.113	0.0583	0.0665	0.0584	0.0554	0.0629	0.0823	0.0896	0.0991	0.0879	0.1228	0.469	0.0739	0.2229	0.2293	0.2035	0.0885	0.0798
GND	0.2242	0.1533	0.1789	0.331	0.1885	0.1578	0.1953	0.201	0.147	0.2693	0.2482	0.1528	0.1643	0.1905	0.2827	0.3099	0.2677	0.2789	0.1688	0.1482	0.1738	0.2091	0.2602	0.2004	0.1651	0.1534	-	0.4946	0.1928	0.1858	0.1869	0.2421	0.2264	0.1522	0.1431	0.1679	0.1509	0.1942	0.1708	0.1487	0.1769	0.271	0.5942	0.1635	0.2129	0.2651	0.2229	0.2344	0.2627
GUZ	0.4139	0.2265	0.4819	0.5681	0.4214	0.4916	0.4436	0.4734	0.4303	0.474	0.1517	0.4657	0.4125	0.4505	0.1189	0.1602	0.1394	0.5525	0.4928	0.4129	0.4424	0.4616	0.5123	0.4809	0.4528	0.3999	0.4946	-	0.4903	0.5063	0.3671	0.5079	0.4766	0.4559	0.4369	0.3901	0.4378	0.4078	0.4853	0.3646	0.4605	0.4707	0.0965	0.4844	0.1691	0.133	0.1567	0.4489	0.4142
HUG	0.103	0.146	0.1293	0.2945	0.1227	0.1091	0.0836	0.1366	0.109	0.1825	0.2413	0.0803	0.1274	0.1219	0.294	0.2985	0.2809	0.1929	0.1338	0.0744	0.1003	0.0933	0.1376	0.1353	0.1351	0.077	0.1928	0.4903	-	0.1196	0.1233	0.1788	0.1026	0.0887	0.097	0.1608	0.1085	0.164	0.1529	0.1307	0.0944	0.1381	0.5653	0.1311	0.2894	0.2977	0.2748	0.1369	0.1667
ICE	0.1586	0.1363	0.0585	0.2817	0.1538	0.0865	0.1833	0.0776	0.1155	0.2353	0.2653	0.1223	0.1949	0.1545	0.3229	0.3269	0.3088	0.2203	0.1621	0.0842	0.1437	0.1469	0.1489	0.1479	0.1326	0.0685	0.1858	0.5063	0.1196	-	0.1385	0.2174	0.1469	0.1479	0.1601	0.1013	0.1468	0.1975	0.1388	0.1614	0.1354	0.2123	0.6094	0.137	0.2979	0.325	0.2806	0.1608	0.1796
ISR	0.0867	0.0643	0.0843	0.1845	0.0675	0.0754	0.1366	0.1127	0.0841	0.1851	0.1835	0.1193	0.1097	0.0755	0.206	0.2251	0.1921	0.1377	0.1609	0.0664	0.0761	0.0644	0.1086	0.0935	0.1059	0.065	0.1869	0.3671	0.1233	0.1385	-	0.1296	0.1359	0.0692	0.0765	0.089	0.0635	0.0978	0.1417	0.1103	0.1245	0.1559	0.4537	0.093	0.2206	0.2232	0.2161	0.0631	0.0794
JER	0.1053	0.1561	0.1266	0.2402	0.1239	0.1483	0.1668	0.1729	0.1296	0.2754	0.2832	0.1435	0.1714	0.126	0.334	0.3236	0.305	0.2164	0.172	0.0953	0.1192	0.1814	0.1475	0.1123	0.2031	0.113	0.2421	0.5079	0.1788	0.2174	0.1296	-	0.1499	0.1546	0.1292	0.1257	0.1305	0.1298	0.2214	0.1616	0.1564	0.2126	0.5897	0.1207	0.3018	0.339	0.299	0.1501	0.1919
JUT	0.1112	0.1249	0.1227	0.2923	0.1186	0.1051	0.1431	0.1388	0.1281	0.2041	0.2614	0.1479	0.1529	0.1175	0.2979	0.336	0.2958	0.1881	0.1735	0.1028	0.1124	0.1155	0.1404	0.1491	0.1398	0.0583	0.2264	0.4766	0.1026	0.1469	0.1359	0.1499	-	0.1178	0.1053	0.1191	0.1146	0.1066	0.1563	0.144	0.1511	0.1484	0.5536	0.0994	0.2805	0.2808	0.2626	0.1242	0.1603
LIM	0.0882	0.1048	0.0877	0.208	0.0402	0.0704	0.0714	0.0994	0.0649	0.1671	0.2241	0.0715	0.098	0.0828	0.2676	0.2844	0.2585	0.1801	0.1556	0.0581	0.0372	0.0675	0.1108	0.0876	0.08	0.0665	0.1522	0.4559	0.0887	0.1479	0.0692	0.1546	0.1178	-	0.0095	0.0943	0.0649	0.1001	0.1238	0.1169	0.0552	0.1226	0.544	0.0843	0.2505	0.2653	0.2513	0.0904	0.1016
LMI	0.095	0.1107	0.0963	0.2492	0.042	0.0803	0.0708	0.1201	0.0691	0.1683	0.2157	0.0872	0.0986	0.0831	0.2435	0.2689	0.2455	0.18	0.1391	0.0675	0.0148	0.047	0.1251	0.0837	0.0706	0.0584	0.1431	0.4369	0.097	0.1601	0.0765	0.1292	0.1053	0.0095	-	0.11	0.0636	0.0788	0.1393	0.1041	0.0622	0.1044	0.5059	0.0796	0.229	0.2488	0.2318	0.1081	0.1082
MAI	0.1094	0.0756	0.0505	0.1855	0.1028	0.0707	0.1457	0.0727	0.0807	0.2125	0.1767	0.0885	0.151	0.1217	0.2077	0.2213	0.2101	0.1749	0.1415	0.0389	0.0901	0.1367	0.1231	0.1071	0.116	0.0554	0.1679	0.3901	0.1608	0.1013	0.089	0.1257	0.1191	0.0943	0.11	-	0.0889	0.129	0.1104	0.1409	0.1077	0.1947	0.4884	0.0872	0.2194	0.235	0.1975	0.1027	0.1313
MAR	0.0678	0.0961	0.1054	0.2492	0.0838	0.0764	0.107	0.1114	0.0858	0.1774	0.2079	0.0862	0.0819	0.0675	0.2449	0.2698	0.2369	0.2103	0.1245	0.0594	0.0546	0.0783	0.0918	0.1113	0.1025	0.0629	0.1509	0.4378	0.1085	0.1468	0.0635	0.1305	0.1146	0.0649	0.0636	0.0889	-	0.0719	0.1276	0.0885	0.1156	0.1276	0.5148	0.075	0.2252	0.2372	0.2257	0.1095	0.1354
MCG	0.0892	0.1115	0.1442	0.2653	0.0996	0.1115	0.146	0.1391	0.111	0.141	0.2244	0.1439	0.0637	0.098	0.2414	0.2681	0.2416	0.2301	0.1896	0.0927	0.0847	0.1051	0.1225	0.1119	0.1376	0.0823	0.1942	0.4078	0.164	0.1975	0.0978	0.1298	0.1066	0.1001	0.0788	0.129	0.0719	-	0.1563	0.1132	0.1496	0.09	0.4745	0.0929	0.2296	0.2462	0.2309	0.0908	0.1478
MEN	0.1359	0.1227	0.1303	0.2009	0.1754	0.1123	0.1239	0.1393	0.1001	0.205	0.2349	0.1156	0.1655	0.0728	0.259	0.2885	0.2652	0.2596	0.2082	0.0896	0.0913	0.0995	0.1412	0.1388	0.1254	0.0896	0.1708	0.4853	0.1529	0.1388	0.1417	0.2214	0.1563	0.1238	0.1393	0.1104	0.1276	0.1563	-	0.1286	0.1308	0.1368	0.5657	0.1361	0.2762	0.2877	0.246	0.1665	0.1413
MOD	0.1418	0.075	0.1555	0.2325	0.1194	0.1478	0.1198	0.1682	0.1101	0.1842	0.1648	0.1436	0.0724	0.051	0.1862	0.2197	0.1713	0.1928	0.1552	0.1025	0.1169	0.1122	0.1307	0.1726	0.1435	0.0991	0.1487	0.3646	0.1307	0.1614	0.1103	0.1616	0.144	0.1169	0.1041	0.1409	0.0885	0.1132	0.1286	-	0.1239	0.1527	0.4312	0.1517	0.1346	0.1548	0.1399	0.1227	0.166
MON	0.1428	0.1225	0.125	0.1853	0.0907	0.1007	0.0679	0.1005	0.0584	0.1537	0.2277	0.0564	0.1235	0.0929	0.2502	0.2741	0.2572	0.2019	0.1406	0.0564	0.0621	0.0932	0.134	0.1138	0.0902	0.0879	0.1769	0.4605	0.0944	0.1354	0.1245	0.1564	0.1511	0.0552	0.0622	0.1077	0.1156	0.1496	0.1308	0.1239	-	0.1571	0.5505	0.1017	0.2587	0.2735	0.2424	0.1312	0.1005
MUP	0.1125	0.1453	0.1863	0.3306	0.13	0.1615	0.1326	0.1757	0.1186	0.1235	0.2635	0.1658	0.1285	0.0875	0.285	0.3355	0.2971	0.2814	0.2594	0.1183	0.0865	0.0849	0.139	0.1504	0.1255	0.1228	0.271	0.4707	0.1381	0.2123	0.1559	0.2126	0.1484	0.1226	0.1044	0.1947	0.1276	0.09	0.1368	0.1527	0.1571	-	0.5365	0.12	0.2973	0.2913	0.2958	0.132	0.1338
NEL	0.4717	0.3219	0.5664	0.6562	0.5023	0.5821	0.5313	0.5631	0.5022	0.5598	0.2251	0.5548	0.5093	0.5172	0.1835	0.2206	0.198	0.6305	0.5687	0.4949	0.5158	0.5275	0.5793	0.5535	0.5427	0.469	0.5942	0.0965	0.5653	0.6094	0.4537	0.5897	0.5536	0.544	0.5059	0.4884	0.5148	0.4745	0.5657	0.4312	0.5505	0.5365	-	0.5518	0.2198	0.1795	0.206	0.5307	0.5007
NOR	0.0877	0.1073	0.0922	0.2471	0.1149	0.0983	0.1354	0.0923	0.0595	0.1524	0.2576	0.093	0.1323	0.0917	0.2842	0.3069	0.2692	0.1801	0.1749	0.0558	0.073	0.0765	0.1049	0.0814	0.0768	0.0739	0.1635	0.4844	0.1311	0.137	0.093	0.1207	0.0994	0.0843	0.0796	0.0872	0.075	0.0929	0.1361	0.1517	0.1017	0.12	0.5518	-	0.2674	0.2896	0.2655	0.1107	0.1193
NRB	0.2659	0.1174	0.2867	0.3884	0.2549	0.2923	0.2455	0.2994	0.2445	0.3131	0.063	0.2681	0.205	0.2382	0.0777	0.086	0.0614	0.3569	0.2998	0.2331	0.259	0.2867	0.3205	0.2915	0.2707	0.2229	0.2129	0.1691	0.2894	0.2979	0.2206	0.3018	0.2805	0.2505	0.229	0.2194	0.2252	0.2296	0.2762	0.1346	0.2587	0.2973	0.2198	0.2674	-	0.0168	0.0057	0.2783	0.286
NSG	0.2647	0.1294	0.3039	0.3961	0.2652	0.3125	0.2742	0.3061	0.2664	0.3097	0.0442	0.28	0.2269	0.2632	0.0615	0.0859	0.0548	0.3692	0.3321	0.2411	0.2585	0.2654	0.3264	0.3053	0.2727	0.2293	0.2651	0.133	0.2977	0.325	0.2232	0.339	0.2808	0.2653	0.2488	0.235	0.2372	0.2462	0.2877	0.1548	0.2735	0.2913	0.1795	0.2896	0.0168	-	0.0049	0.2961	0.2691
NWF	0.241	0.1183	0.2565	0.3635	0.2513	0.2734	0.2429	0.2706	0.2363	0.3001	0.0383	0.249	0.2064	0.2505	0.0603	0.0611	0.0487	0.3493	0.3001	0.2063	0.2422	0.2614	0.2919	0.27	0.2496	0.2035	0.2229	0.1567	0.2748	0.2806	0.2161	0.299	0.2626	0.2513	0.2318	0.1975	0.2257	0.2309	0.246	0.1399	0.2424	0.2958	0.206	0.2655	0.0057	0.0049	-	0.2703	0.26
PAR	0.084	0.1171	0.0977	0.2112	0.0422	0.0936	0.1383	0.1002	0.0817	0.1585	0.2504	0.1448	0.1169	0.0903	0.2999	0.3021	0.2709	0.174	0.1875	0.0654	0.1166	0.0836	0.092	0.0948	0.1338	0.0885	0.2344	0.4489	0.1369	0.1608	0.0631	0.1501	0.1242	0.0904	0.1081	0.1027	0.1095	0.0908	0.1665	0.1227	0.1312	0.132	0.5307	0.1107	0.2783	0.2961	0.2703	-	0.1187
PIG	0.1272	0.1042	0.1384	0.2651	0.0967	0.1199	0.1512	0.1089	0.0755	0.1897	0.2226	0.1442	0.1658	0.1061	0.2527	0.2968	0.2621	0.2106	0.2228	0.0782	0.0934	0.1256	0.1204	0.1095	0.1145	0.0798	0.2627	0.4142	0.1667	0.1796	0.0794	0.1919	0.1603	0.1016	0.1082	0.1313	0.1354	0.1478	0.1413	0.166	0.1005	0.1338	0.5007	0.1193	0.286	0.2691	0.26	0.1187	-
PIM	0.0709	0.102	0.0484	0.1869	0.0425	0.0497	0.0701	0.0657	0.0372	0.1509	0.2254	0.073	0.0902	0.0286	0.2608	0.2773	0.2502	0.1272	0.1296	0.0237	0.0472	0.084	0.0446	0.066	0.0598	0.0421	0.157	0.4615	0.1021	0.1094	0.0656	0.1045	0.1125	0.0376	0.0493	0.0708	0.0624	0.0939	0.0942	0.0991	0.0461	0.1102	0.5349	0.0684	0.2458	0.2745	0.2416	0.0553	0.0662
POD	0.0892	0.0748	0.1025	0.2121	0.0891	0.0822	0.1031	0.0956	0.0438	0.1262	0.1917	0.0897	0.0728	0.0427	0.2165	0.2326	0.2042	0.1904	0.1233	0.0519	0.0839	0.0958	0.0922	0.0926	0.1017	0.0553	0.1219	0.3933	0.1001	0.0968	0.0834	0.132	0.1038	0.0839	0.0791	0.0761	0.0757	0.0725	0.1024	0.0959	0.0774	0.1033	0.4797	0.0713	0.2089	0.2413	0.2095	0.0665	0.1045
POR	0.0401	0.1028	0.0577	0.1702	0.0674	0.0417	0.0812	0.0989	0.0729	0.2069	0.2404	0.0651	0.1501	0.0837	0.2613	0.2926	0.2686	0.1257	0.1099	0.0459	0.0452	0.0902	0.1153	0.1012	0.0971	0.0514	0.2098	0.4544	0.1306	0.1353	0.0675	0.0922	0.0888	0.0606	0.0617	0.0506	0.0672	0.1107	0.1217	0.1269	0.0842	0.1694	0.5379	0.0894	0.2718	0.2889	0.2693	0.0988	0.1176
PRI	0.1049	0.1212	0.1113	0.2032	0.0872	0.0899	0.0635	0.1075	0.0912	0.1539	0.2216	0.0779	0.1179	0.0611	0.2488	0.2863	0.259	0.1935	0.1823	0.0545	0.0481	0.0453	0.1075	0.1088	0.0874	0.0816	0.1998	0.459	0.084	0.1468	0.0836	0.2095	0.1184	0.0358	0.0617	0.0968	0.083	0.1471	0.0973	0.1094	0.0429	0.1369	0.5549	0.1241	0.2661	0.2597	0.2472	0.1017	0.0959
RAV	0.053	0.097	0.0429	0.1685	0.0578	0.0478	0.081	0.0726	0.035	0.1701	0.2191	0.0618	0.1131	0.0814	0.2724	0.2702	0.2472	0.182	0.1292	0.038	0.0587	0.0892	0.0772	0.066	0.0607	0.0592	0.136	0.4624	0.0992	0.0895	0.0675	0.0924	0.1352	0.0434	0.0698	0.0702	0.0677	0.1161	0.1048	0.117	0.0655	0.1299	0.5499	0.0661	0.2423	0.2754	0.2361	0.0899	0.1013
REN	0.0977	0.091	0.0957	0.214	0.053	0.0804	0.0577	0.1004	0.042	0.1503	0.2157	0.0793	0.1029	0.0691	0.2486	0.2702	0.2372	0.1586	0.1577	0.0529	0.0561	0.0836	0.1042	0.0856	0.062	0.0617	0.1415	0.4267	0.0892	0.1395	0.0819	0.1439	0.1227	0.033	0.0442	0.1061	0.0968	0.1127	0.1217	0.1325	0.0674	0.1006	0.5167	0.0839	0.2347	0.2675	0.238	0.0742	0.1091
ROM	0.1217	0.1384	0.1604	0.3257	0.1155	0.1397	0.1093	0.1355	0.1121	0.2007	0.2443	0.1469	0.1196	0.046	0.257	0.2963	0.2659	0.2305	0.1811	0.0978	0.0916	0.0867	0.146	0.1629	0.1367	0.1058	0.1687	0.473	0.1218	0.179	0.1232	0.2189	0.1645	0.0951	0.08	0.1553	0.0761	0.1204	0.1389	0.0857	0.1283	0.1288	0.5492	0.1431	0.2344	0.2624	0.251	0.116	0.1487
RUG	0.1148	0.1232	0.1004	0.1779	0.0808	0.0927	0.0969	0.0639	0.0452	0.1529	0.2415	0.0815	0.1216	0.0681	0.2578	0.276	0.2622	0.2093	0.1441	0.0661	0.0559	0.0701	0.108	0.1087	0.0736	0.0392	0.1684	0.469	0.1008	0.0953	0.0991	0.1188	0.1258	0.0851	0.0533	0.1001	0.0743	0.114	0.1058	0.1193	0.0495	0.1246	0.5404	0.102	0.2682	0.2883	0.2547	0.1448	0.1073
SAL	0.1579	0.1473	0.1425	0.2604	0.0742	0.1262	0.1346	0.1306	0.0971	0.2243	0.2819	0.1107	0.1725	0.1237	0.3047	0.326	0.3114	0.2551	0.1695	0.1102	0.0841	0.1448	0.1302	0.1252	0.1063	0.1105	0.25	0.5136	0.1737	0.1919	0.1402	0.168	0.1724	0.0894	0.0712	0.1048	0.1102	0.1636	0.2014	0.1694	0.0698	0.2024	0.5725	0.1242	0.3109	0.3381	0.3021	0.1432	0.1559
SAY	0.085	0.1132	0.05	0.205	0.0519	0.0593	0.1383	0.0737	0.0696	0.2256	0.2235	0.0762	0.1676	0.1193	0.2538	0.2751	0.2566	0.1362	0.1316	0.0669	0.0732	0.0873	0.1379	0.0834	0.1111	0.0551	0.1716	0.4471	0.1068	0.1003	0.0637	0.13	0.132	0.0752	0.0808	0.0482	0.0928	0.1504	0.1147	0.1541	0.0992	0.1812	0.52	0.0929	0.262	0.2844	0.2503	0.0693	0.1271
SIM	0.1043	0.1621	0.14	0.2092	0.1108	0.1316	0.0918	0.1434	0.1018	0.1981	0.2811	0.0925	0.158	0.1191	0.2926	0.3301	0.3114	0.2037	0.1815	0.1002	0.0713	0.0798	0.1684	0.1226	0.1379	0.121	0.2432	0.5146	0.1165	0.2276	0.1169	0.1849	0.1864	0.0592	0.0771	0.1508	0.1216	0.1606	0.1531	0.1534	0.0693	0.1901	0.5847	0.1634	0.3285	0.3346	0.3145	0.1333	0.1624
SRP	0.1011	0.1272	0.0762	0.2126	0.0576	0.0696	0.1238	0.0625	0.0699	0.1863	0.2564	0.0894	0.1328	0.093	0.2876	0.3114	0.2934	0.1428	0.1643	0.0329	0.064	0.0695	0.0821	0.0931	0.0827	0.0563	0.1959	0.4773	0.1203	0.1185	0.088	0.1462	0.1003	0.0636	0.063	0.0931	0.0913	0.1294	0.1453	0.1488	0.0746	0.1552	0.5676	0.0858	0.3024	0.3008	0.2862	0.0876	0.1044
SWB	0.1062	0.1173	0.1122	0.1917	0.0968	0.0812	0.062	0.1142	0.0351	0.1892	0.2402	0.0672	0.1449	0.0553	0.2634	0.2859	0.2595	0.2143	0.1833	0.0719	0.0503	0.0604	0.1162	0.0873	0.0485	0.0953	0.1708	0.477	0.1285	0.1533	0.102	0.1475	0.1702	0.0511	0.0614	0.102	0.0979	0.1411	0.0973	0.1303	0.0446	0.1227	0.5667	0.0931	0.2723	0.2936	0.258	0.1292	0.1089
TAB	0.4781	0.2917	0.5576	0.632	0.4972	0.5666	0.5215	0.5546	0.5013	0.5484	0.1854	0.5453	0.4946	0.519	0.1595	0.2118	0.1605	0.627	0.5711	0.4964	0.5158	0.5217	0.5828	0.5528	0.5283	0.4646	0.5752	0.0678	0.5582	0.595	0.444	0.5819	0.5364	0.5355	0.5085	0.4687	0.4957	0.4811	0.5604	0.4082	0.5362	0.5404	0.0847	0.5459	0.2075	0.1471	0.1811	0.5345	0.4877
TEL	0.1237	0.1479	0.0781	0.2632	0.1367	0.0871	0.1643	0.1204	0.1229	0.2321	0.2767	0.1629	0.1808	0.1211	0.3453	0.365	0.3157	0.164	0.1482	0.0782	0.1058	0.149	0.1167	0.1354	0.1349	0.0747	0.237	0.5267	0.1452	0.1333	0.1156	0.1797	0.0931	0.1076	0.1311	0.1108	0.141	0.1499	0.1555	0.1595	0.158	0.1941	0.6057	0.126	0.3379	0.3386	0.3165	0.113	0.1476
TGS	0.0926	0.048	0.1501	0.2431	0.1231	0.1181	0.0943	0.1708	0.108	0.2056	0.1308	0.1153	0.1179	0.1014	0.1466	0.1778	0.143	0.2563	0.1623	0.112	0.1007	0.1289	0.1619	0.1442	0.1458	0.1076	0.1798	0.2958	0.1125	0.185	0.0594	0.1572	0.1356	0.1024	0.1065	0.1293	0.0885	0.1161	0.1284	0.0707	0.1316	0.157	0.3788	0.1413	0.1541	0.1644	0.1517	0.1355	0.1037
TUD	0.1089	0.123	0.0661	0.2509	0.0914	0.0941	0.1034	0.0897	0.0626	0.1804	0.2717	0.0969	0.1356	0.0852	0.3056	0.3203	0.2968	0.1889	0.1241	0.0445	0.0633	0.116	0.0995	0.0808	0.0686	0.0761	0.1908	0.5171	0.1129	0.1385	0.1233	0.121	0.152	0.0871	0.081	0.0927	0.103	0.15	0.1395	0.1669	0.0705	0.1377	0.5911	0.0667	0.3071	0.3399	0.2975	0.1257	0.1032
VPO	0.09	0.137	0.0768	0.2277	0.1022	0.0902	0.1001	0.0854	0.1192	0.1821	0.2604	0.121	0.1414	0.0809	0.3112	0.3342	0.3058	0.2002	0.1905	0.0665	0.0811	0.085	0.0741	0.0983	0.1163	0.069	0.2737	0.4984	0.1337	0.1323	0.1105	0.15	0.1126	0.0954	0.1183	0.1104	0.112	0.1082	0.1201	0.1568	0.1164	0.1389	0.5831	0.1345	0.3229	0.331	0.2998	0.0903	0.1005
VPR	0.1079	0.1357	0.1159	0.1812	0.0986	0.0979	0.1052	0.1219	0.1001	0.1561	0.2392	0.1004	0.1316	0.133	0.2483	0.3027	0.266	0.2105	0.1616	0.0663	0.0496	0.0859	0.1283	0.1214	0.0999	0.1069	0.2087	0.4466	0.1336	0.1974	0.117	0.1662	0.1503	0.0575	0.0621	0.1138	0.1151	0.092	0.1345	0.1441	0.0666	0.1472	0.5182	0.1201	0.2847	0.2879	0.2646	0.1132	0.1305
[truncated: 19 more columns]

## Sheet: Breeds_FST
	ABA	ANB	BEB	BET	BLM	BPN	BRU	BTR	CAB	CAL	CBG	CHA	CHI	CIN	CNG	CRB	CWF	DAR	DLD	EFC	ERI	EVO	FAY	FRI	GAL	GBP	GND	GUZ	HUG	ICE	ISR	JER	JUT	LIM	LMI	MAI	MAR	MCG	MEN	MOD	MON	MUP	NEL	NOR	NRB	NSG	NWF	PAR	PIG
ABA	-	0.1161	0.0552	0.1959	0.0843	0.0797	0.0839	0.0971	0.0922	0.1424	0.2023	0.0492	0.1224	0.1033	0.2301	0.2299	0.223	0.1737	0.1317	0.0508	0.0573	0.0954	0.0806	0.0831	0.1271	0.0617	0.2009	0.3389	0.0978	0.1467	0.0831	0.1	0.1053	0.0844	0.0907	0.1037	0.0655	0.0853	0.1271	0.1322	0.1331	0.1064	0.376	0.0839	0.2335	0.2326	0.2142	0.0805	0.1194
ANB	0.1161	-	0.1091	0.2007	0.0914	0.1137	0.12	0.1169	0.0863	0.1533	0.0912	0.1053	0.0999	0.1127	0.105	0.1343	0.1054	0.1923	0.125	0.0764	0.094	0.1153	0.1439	0.127	0.1112	0.079	0.1421	0.2027	0.1358	0.1274	0.0623	0.1446	0.1174	0.0995	0.1048	0.0728	0.0916	0.1055	0.1155	0.0723	0.1153	0.1352	0.2752	0.1017	0.1108	0.1213	0.1116	0.1105	0.0989
BEB	0.0552	0.1091	-	0.1628	0.0909	0.0483	0.1292	0.0638	0.1033	0.1967	0.2126	0.0966	0.1546	0.1484	0.2558	0.2543	0.2431	0.1124	0.1288	0.0342	0.0885	0.1182	0.1144	0.0638	0.1074	0.0375	0.1638	0.3824	0.1213	0.0568	0.0808	0.1189	0.1154	0.084	0.0918	0.0493	0.1	0.1342	0.1221	0.144	0.1175	0.17	0.4325	0.088	0.2493	0.2621	0.2263	0.0931	0.1293
BET	0.1959	0.2007	0.1628	-	0.1919	0.203	0.2194	0.2168	0.1611	0.2303	0.2969	0.1906	0.2075	0.2005	0.3069	0.3198	0.2957	0.2324	0.2586	0.165	0.2034	0.1862	0.233	0.1983	0.2076	0.1921	0.2818	0.4334	0.2551	0.2455	0.1685	0.2135	0.2535	0.1878	0.2206	0.1693	0.2206	0.233	0.182	0.2074	0.1692	0.2815	0.4812	0.219	0.3218	0.3271	0.3047	0.1904	0.2329
BLM	0.0843	0.0914	0.0909	0.1919	-	0.0903	0.1064	0.0723	0.0717	0.1475	0.2146	0.0834	0.1013	0.0904	0.2409	0.2487	0.2321	0.1476	0.1283	0.066	0.054	0.0806	0.0995	0.0808	0.0796	0.0599	0.1718	0.3438	0.1154	0.1426	0.0653	0.1166	0.1118	0.0394	0.0411	0.0977	0.0804	0.0948	0.1609	0.1126	0.0867	0.1219	0.3949	0.1085	0.225	0.233	0.2222	0.0413	0.0921
BPN	0.0797	0.1137	0.0483	0.203	0.0903	-	0.1249	0.0907	0.058	0.203	0.221	0.066	0.1514	0.1102	0.2592	0.2721	0.2543	0.1275	0.0938	0.0547	0.068	0.118	0.0879	0.0793	0.0875	0.0365	0.146	0.3883	0.1034	0.0829	0.0727	0.1378	0.0998	0.068	0.0771	0.0683	0.0736	0.1055	0.1062	0.1374	0.0958	0.1492	0.4413	0.0936	0.2535	0.2684	0.2392	0.0894	0.113
BRU	0.0839	0.12	0.1292	0.2194	0.1064	0.1249	-	0.1395	0.096	0.1626	0.1926	0.0702	0.1134	0.0841	0.2228	0.2315	0.2205	0.2087	0.1512	0.0775	0.0714	0.0931	0.1277	0.1288	0.106	0.1015	0.1774	0.3583	0.0802	0.1675	0.1277	0.1537	0.1334	0.069	0.0683	0.1356	0.1015	0.1358	0.1165	0.1129	0.0656	0.1242	0.4122	0.1266	0.2177	0.2398	0.2156	0.1291	0.1404
BTR	0.0971	0.1169	0.0638	0.2168	0.0723	0.0907	0.1395	-	0.0769	0.1725	0.2303	0.0721	0.1541	0.1023	0.2448	0.2618	0.2496	0.1506	0.1614	0.0359	0.0819	0.0997	0.0888	0.0983	0.1057	0.0434	0.1821	0.3771	0.1277	0.0747	0.1066	0.1588	0.1296	0.0946	0.1131	0.0701	0.1054	0.1298	0.1301	0.1549	0.0956	0.1611	0.4306	0.0882	0.2587	0.2637	0.2371	0.0954	0.1032
CAB	0.0922	0.0863	0.1033	0.1611	0.0717	0.058	0.096	0.0769	-	0.1478	0.1978	0.0648	0.1184	0.075	0.219	0.2308	0.2083	0.1474	0.131	0.0484	0.0654	0.0789	0.0707	0.0684	0.0661	0.0565	0.1367	0.3497	0.1033	0.1091	0.0806	0.1216	0.1203	0.0628	0.0668	0.0776	0.0822	0.1051	0.0952	0.1043	0.0567	0.1118	0.3948	0.0578	0.2169	0.2338	0.2105	0.0785	0.0727
CAL	0.1424	0.1533	0.1967	0.2303	0.1475	0.203	0.1626	0.1725	0.1478	-	0.2537	0.1691	0.0925	0.1712	0.2647	0.2777	0.26	0.2624	0.2294	0.1306	0.1489	0.1334	0.1602	0.1715	0.1396	0.1542	0.2361	0.3775	0.1668	0.2097	0.169	0.2407	0.1846	0.1539	0.1549	0.1914	0.1626	0.1315	0.1853	0.1682	0.1425	0.1162	0.4287	0.1414	0.2688	0.2663	0.2593	0.1466	0.1728
CBG	0.2023	0.0912	0.2126	0.2969	0.2146	0.221	0.1926	0.2303	0.1978	0.2537	-	0.2092	0.1865	0.2215	0.0248	0.0294	0.0136	0.2864	0.2465	0.1749	0.2007	0.2172	0.2428	0.2201	0.2106	0.1675	0.2198	0.1408	0.2144	0.2331	0.1677	0.2466	0.2301	0.2008	0.1941	0.162	0.1877	0.201	0.2094	0.1519	0.2036	0.2317	0.2016	0.2271	0.061	0.0432	0.0376	0.2215	0.1996
CHA	0.0492	0.1053	0.0966	0.1906	0.0834	0.066	0.0702	0.0721	0.0648	0.1691	0.2092	-	0.1361	0.1089	0.2235	0.2364	0.2389	0.1636	0.0977	0.0499	0.0511	0.0958	0.115	0.0975	0.0919	0.0656	0.1417	0.3723	0.0772	0.1151	0.1125	0.1337	0.1375	0.069	0.0836	0.0847	0.0826	0.134	0.1092	0.1337	0.0548	0.1528	0.4258	0.0888	0.2352	0.2442	0.2204	0.1348	0.1343
CHI	0.1224	0.0999	0.1546	0.2075	0.1013	0.1514	0.1134	0.1541	0.1184	0.0925	0.1865	0.1361	-	0.1041	0.211	0.2178	0.2006	0.2246	0.1652	0.0812	0.0999	0.1029	0.1208	0.1488	0.1369	0.1101	0.1515	0.338	0.1196	0.1771	0.1039	0.1575	0.1418	0.0933	0.0939	0.1401	0.0786	0.0618	0.1525	0.0699	0.1162	0.1206	0.3991	0.1239	0.1854	0.203	0.1865	0.1104	0.1528
CIN	0.1033	0.1127	0.1484	0.2005	0.0904	0.1102	0.0841	0.1023	0.075	0.1712	0.2215	0.1089	0.1041	-	0.2272	0.2571	0.2232	0.1401	0.1701	0.0737	0.0616	0.0459	0.0711	0.1364	0.0872	0.0811	0.1735	0.3627	0.1147	0.1431	0.0727	0.1184	0.1109	0.0795	0.0798	0.1146	0.0653	0.0933	0.0702	0.0497	0.0887	0.0837	0.4038	0.0877	0.212	0.2314	0.2216	0.0863	0.1007
CNG	0.2301	0.105	0.2558	0.3069	0.2409	0.2592	0.2228	0.2448	0.219	0.2647	0.0248	0.2235	0.211	0.2272	-	0.0395	0.0272	0.2967	0.2712	0.2081	0.2188	0.2288	0.2777	0.2613	0.2392	0.1953	0.2463	0.1121	0.2547	0.276	0.1861	0.2839	0.2577	0.2348	0.2161	0.1876	0.2173	0.2145	0.2281	0.1699	0.2214	0.248	0.1676	0.2474	0.0748	0.0596	0.0585	0.2591	0.2233
CRB	0.2299	0.1343	0.2543	0.3198	0.2487	0.2721	0.2315	0.2618	0.2308	0.2777	0.0294	0.2364	0.2178	0.2571	0.0395	-	0.0344	0.3203	0.2897	0.2044	0.2499	0.2624	0.2773	0.2568	0.2616	0.2075	0.2665	0.148	0.2581	0.2788	0.2015	0.2764	0.2854	0.2475	0.2358	0.1985	0.2365	0.2351	0.2506	0.1972	0.2398	0.285	0.1979	0.2643	0.0824	0.0823	0.0593	0.2607	0.2568
CWF	0.223	0.1054	0.2431	0.2957	0.2321	0.2543	0.2205	0.2496	0.2083	0.26	0.0136	0.2389	0.2006	0.2232	0.0272	0.0344	-	0.2981	0.2724	0.1983	0.2255	0.2291	0.2618	0.2445	0.2351	0.2004	0.2349	0.1301	0.2449	0.2657	0.1747	0.2629	0.2561	0.2278	0.2177	0.1895	0.2109	0.2146	0.2329	0.1574	0.2268	0.257	0.1796	0.236	0.0596	0.0534	0.0475	0.2373	0.2305
DAR	0.1737	0.1923	0.1124	0.2324	0.1476	0.1275	0.2087	0.1506	0.1474	0.2624	0.2864	0.1636	0.2246	0.1401	0.2967	0.3203	0.2981	-	0.1984	0.1183	0.1757	0.2004	0.19	0.1738	0.1782	0.0933	0.2434	0.4245	0.1754	0.1977	0.1286	0.1946	0.1714	0.1648	0.1648	0.1605	0.1897	0.2056	0.2286	0.1754	0.1828	0.2453	0.4677	0.1648	0.3002	0.3087	0.2948	0.1597	0.1899
DLD	0.1317	0.125	0.1288	0.2586	0.1283	0.0938	0.1512	0.1614	0.131	0.2294	0.2465	0.0977	0.1652	0.1701	0.2712	0.2897	0.2724	0.1984	-	0.1031	0.1088	0.1824	0.1824	0.1724	0.1599	0.0993	0.1553	0.3891	0.1253	0.1497	0.1486	0.158	0.1593	0.1441	0.1299	0.1319	0.117	0.1727	0.188	0.1438	0.1312	0.2285	0.4337	0.1605	0.259	0.2826	0.2592	0.1709	0.1997
EFC	0.0508	0.0764	0.0342	0.165	0.066	0.0547	0.0775	0.0359	0.0484	0.1306	0.1749	0.0499	0.0812	0.0737	0.2081	0.2044	0.1983	0.1183	0.1031	-	0.0421	0.0783	0.0387	0.0729	0.0903	0.0311	0.1377	0.3383	0.0717	0.0808	0.0642	0.0909	0.0977	0.0564	0.0653	0.0382	0.0577	0.0885	0.0857	0.0974	0.0548	0.1115	0.3904	0.0542	0.208	0.2143	0.1864	0.0633	0.0752
ERI	0.0573	0.094	0.0885	0.2034	0.054	0.068	0.0714	0.0819	0.0654	0.1489	0.2007	0.0511	0.0999	0.0616	0.2188	0.2499	0.2255	0.1757	0.1088	0.0421	-	0.0169	0.0868	0.0758	0.0594	0.0589	0.1595	0.3575	0.0954	0.1339	0.0733	0.1124	0.1063	0.0365	0.0147	0.0862	0.0532	0.0813	0.0873	0.1103	0.0602	0.0829	0.403	0.0704	0.2282	0.2278	0.2151	0.1101	0.0892
EVO	0.0954	0.1153	0.1182	0.1862	0.0806	0.118	0.0931	0.0997	0.0789	0.1334	0.2172	0.0958	0.1029	0.0459	0.2288	0.2624	0.2291	0.2004	0.1824	0.0783	0.0169	-	0.0998	0.0824	0.0575	0.0913	0.1887	0.3697	0.0891	0.1366	0.0624	0.1659	0.1091	0.0653	0.0459	0.1278	0.0753	0.0998	0.0947	0.1062	0.089	0.0814	0.4099	0.0737	0.2493	0.2331	0.2301	0.0802	0.1181
FAY	0.0806	0.1439	0.1144	0.233	0.0995	0.0879	0.1277	0.0888	0.0707	0.1602	0.2428	0.115	0.1208	0.0711	0.2777	0.2773	0.2618	0.19	0.1824	0.0387	0.0868	0.0998	-	0.09	0.1071	0.0812	0.2291	0.4009	0.1285	0.1384	0.1029	0.1371	0.131	0.1049	0.1176	0.1158	0.0877	0.1153	0.1317	0.1225	0.1254	0.1297	0.4397	0.0996	0.2742	0.2785	0.2531	0.0879	0.1135
FRI	0.0831	0.127	0.0638	0.1983	0.0808	0.0793	0.1288	0.0983	0.0684	0.1715	0.2201	0.0975	0.1488	0.1364	0.2613	0.2568	0.2445	0.1738	0.1724	0.0729	0.0758	0.0824	0.09	-	0.1044	0.0688	0.1816	0.3818	0.1265	0.1375	0.0893	0.1062	0.1385	0.0839	0.0803	0.1015	0.1054	0.1059	0.1296	0.1585	0.1076	0.1396	0.4251	0.0782	0.2528	0.2631	0.2366	0.0905	0.1037
GAL	0.1271	0.1112	0.1074	0.2076	0.0796	0.0875	0.106	0.1057	0.0661	0.1396	0.2106	0.0919	0.1369	0.0872	0.2392	0.2616	0.2351	0.1782	0.1599	0.0903	0.0594	0.0575	0.1071	0.1044	-	0.0976	0.1522	0.3642	0.1263	0.1242	0.1005	0.1838	0.1305	0.0769	0.0681	0.1095	0.0974	0.1286	0.1178	0.1337	0.0862	0.118	0.4189	0.0739	0.2371	0.2387	0.2209	0.1252	0.1082
GBP	0.0617	0.079	0.0375	0.1921	0.0599	0.0365	0.1015	0.0434	0.0565	0.1542	0.1675	0.0656	0.1101	0.0811	0.1953	0.2075	0.2004	0.0933	0.0993	0.0311	0.0589	0.0913	0.0812	0.0688	0.0976	-	0.1422	0.3296	0.0741	0.0662	0.0629	0.1069	0.0566	0.0643	0.0567	0.0539	0.0609	0.079	0.0857	0.0944	0.0841	0.1156	0.3744	0.0712	0.1998	0.2049	0.1841	0.0847	0.0767
GND	0.2009	0.1421	0.1638	0.2818	0.1718	0.146	0.1774	0.1821	0.1367	0.2361	0.2198	0.1417	0.1515	0.1735	0.2463	0.2665	0.2349	0.2434	0.1553	0.1377	0.1595	0.1887	0.2291	0.1816	0.1522	0.1422	-	0.3902	0.1753	0.1695	0.1705	0.215	0.2026	0.1412	0.1333	0.1545	0.1401	0.1765	0.157	0.1382	0.1622	0.2374	0.448	0.1508	0.1918	0.2329	0.1998	0.2089	0.231
GUZ	0.3389	0.2027	0.3824	0.4334	0.3438	0.3883	0.3583	0.3771	0.3497	0.3775	0.1408	0.3723	0.338	0.3627	0.1121	0.148	0.1301	0.4245	0.3891	0.3383	0.3575	0.3697	0.4009	0.3818	0.3642	0.3296	0.3902	-	0.3876	0.3973	0.3072	0.3982	0.3791	0.3661	0.354	0.323	0.3546	0.3349	0.3845	0.3055	0.369	0.3755	0.092	0.3839	0.1555	0.1246	0.1451	0.3617	0.3391
HUG	0.0978	0.1358	0.1213	0.2551	0.1154	0.1034	0.0802	0.1277	0.1033	0.1668	0.2144	0.0772	0.1196	0.1147	0.2547	0.2581	0.2449	0.1754	0.1253	0.0717	0.0954	0.0891	0.1285	0.1265	0.1263	0.0741	0.1753	0.3876	-	0.1127	0.116	0.1637	0.0975	0.0848	0.0924	0.1485	0.1028	0.1513	0.1417	0.1225	0.09	0.129	0.4318	0.1229	0.2513	0.2575	0.2402	0.1279	0.1536
ICE	0.1467	0.1274	0.0568	0.2455	0.1426	0.0829	0.1675	0.0747	0.1091	0.2097	0.2331	0.1151	0.1771	0.1431	0.276	0.2788	0.2657	0.1977	0.1497	0.0808	0.1339	0.1366	0.1384	0.1375	0.1242	0.0662	0.1695	0.3973	0.1127	-	0.1294	0.1954	0.1366	0.1375	0.1479	0.0963	0.1366	0.1792	0.1296	0.1491	0.1266	0.1913	0.4563	0.1281	0.2576	0.2775	0.2446	0.1486	0.1644
ISR	0.0831	0.0623	0.0808	0.1685	0.0653	0.0727	0.1277	0.1066	0.0806	0.169	0.1677	0.1125	0.1039	0.0727	0.1861	0.2015	0.1747	0.1286	0.1486	0.0642	0.0733	0.0624	0.1029	0.0893	0.1005	0.0629	0.1705	0.3072	0.116	0.1294	-	0.1215	0.1271	0.0668	0.0736	0.0852	0.0615	0.0932	0.1321	0.1044	0.1171	0.1443	0.3648	0.0888	0.1979	0.2001	0.1943	0.0611	0.0764
JER	0.1	0.1446	0.1189	0.2135	0.1166	0.1378	0.1537	0.1588	0.1216	0.2407	0.2466	0.1337	0.1575	0.1184	0.2839	0.2764	0.2629	0.1946	0.158	0.0909	0.1124	0.1659	0.1371	0.1062	0.1838	0.1069	0.215	0.3982	0.1637	0.1954	0.1215	-	0.1392	0.1433	0.1212	0.1181	0.1223	0.1217	0.1986	0.1492	0.1448	0.1915	0.4455	0.1137	0.2605	0.2875	0.2584	0.1394	0.1746
JUT	0.1053	0.1174	0.1154	0.2535	0.1118	0.0998	0.1334	0.1296	0.1203	0.1846	0.2301	0.1375	0.1418	0.1109	0.2577	0.2854	0.2561	0.1714	0.1593	0.0977	0.1063	0.1091	0.131	0.1385	0.1305	0.0566	0.2026	0.3791	0.0975	0.1366	0.1271	0.1392	-	0.1111	0.1	0.1123	0.1082	0.1011	0.1447	0.1341	0.1403	0.1379	0.4251	0.0946	0.2446	0.2448	0.2309	0.1168	0.1481
LIM	0.0844	0.0995	0.084	0.1878	0.0394	0.068	0.069	0.0946	0.0628	0.1539	0.2008	0.069	0.0933	0.0795	0.2348	0.2475	0.2278	0.1648	0.1441	0.0564	0.0365	0.0653	0.1049	0.0839	0.0769	0.0643	0.1412	0.3661	0.0848	0.1375	0.0668	0.1433	0.1111	-	0.0095	0.09	0.0628	0.0953	0.1165	0.1103	0.0537	0.1154	0.4196	0.0809	0.2216	0.233	0.2222	0.0865	0.0966
LMI	0.0907	0.1048	0.0918	0.2206	0.0411	0.0771	0.0683	0.1131	0.0668	0.1549	0.1941	0.0836	0.0939	0.0798	0.2161	0.2358	0.2177	0.1648	0.1299	0.0653	0.0147	0.0459	0.1176	0.0803	0.0681	0.0567	0.1333	0.354	0.0924	0.1479	0.0736	0.1212	0.1	0.0095	-	0.1042	0.0616	0.0758	0.13	0.0988	0.0603	0.0992	0.3971	0.0765	0.2047	0.2202	0.2069	0.1025	0.1025
MAI	0.1037	0.0728	0.0493	0.1693	0.0977	0.0683	0.1356	0.0701	0.0776	0.1914	0.162	0.0847	0.1401	0.1146	0.1876	0.1985	0.1895	0.1605	0.1319	0.0382	0.0862	0.1278	0.1158	0.1015	0.1095	0.0539	0.1545	0.323	0.1485	0.0963	0.0852	0.1181	0.1123	0.09	0.1042	-	0.085	0.121	0.1046	0.1314	0.1021	0.1769	0.3864	0.0835	0.197	0.2094	0.1792	0.0976	0.1231
MAR	0.0655	0.0916	0.1	0.2206	0.0804	0.0736	0.1015	0.1054	0.0822	0.1626	0.1877	0.0826	0.0786	0.0653	0.2173	0.2365	0.2109	0.1897	0.117	0.0577	0.0532	0.0753	0.0877	0.1054	0.0974	0.0609	0.1401	0.3546	0.1028	0.1366	0.0615	0.1223	0.1082	0.0628	0.0616	0.085	-	0.0694	0.1198	0.0847	0.1092	0.1198	0.4024	0.0723	0.2017	0.2111	0.2021	0.1037	0.1266
MCG	0.0853	0.1055	0.1342	0.233	0.0948	0.1055	0.1358	0.1298	0.1051	0.1315	0.201	0.134	0.0618	0.0933	0.2145	0.2351	0.2146	0.2056	0.1727	0.0885	0.0813	0.0998	0.1153	0.1059	0.1286	0.079	0.1765	0.3349	0.1513	0.1792	0.0932	0.1217	0.1011	0.0953	0.0758	0.121	0.0694	-	0.1447	0.1071	0.1389	0.0861	0.3778	0.0887	0.2051	0.2182	0.2062	0.0868	0.1374
MEN	0.1271	0.1155	0.1221	0.182	0.1609	0.1062	0.1165	0.1301	0.0952	0.1853	0.2094	0.1092	0.1525	0.0702	0.2281	0.2506	0.2329	0.2286	0.188	0.0857	0.0873	0.0947	0.1317	0.1296	0.1178	0.0857	0.157	0.3845	0.1417	0.1296	0.1321	0.1986	0.1447	0.1165	0.13	0.1046	0.1198	0.1447	-	0.1207	0.1226	0.1278	0.432	0.1272	0.2413	0.2501	0.2181	0.1533	0.1318
MOD	0.1322	0.0723	0.144	0.2074	0.1126	0.1374	0.1129	0.1549	0.1043	0.1682	0.1519	0.1337	0.0699	0.0497	0.1699	0.1972	0.1574	0.1754	0.1438	0.0974	0.1103	0.1062	0.1225	0.1585	0.1337	0.0944	0.1382	0.3055	0.1225	0.1491	0.1044	0.1492	0.1341	0.1103	0.0988	0.1314	0.0847	0.1071	0.1207	-	0.1165	0.1416	0.3503	0.1408	0.1259	0.1434	0.1306	0.1154	0.153
MON	0.1331	0.1153	0.1175	0.1692	0.0867	0.0958	0.0656	0.0956	0.0567	0.1425	0.2036	0.0548	0.1162	0.0887	0.2214	0.2398	0.2268	0.1828	0.1312	0.0548	0.0602	0.089	0.1254	0.1076	0.0862	0.0841	0.1622	0.369	0.09	0.1266	0.1171	0.1448	0.1403	0.0537	0.0603	0.1021	0.1092	0.1389	0.1226	0.1165	-	0.1454	0.4233	0.0967	0.2279	0.2393	0.2152	0.1229	0.0956
MUP	0.1064	0.1352	0.17	0.2815	0.1219	0.1492	0.1242	0.1611	0.1118	0.1162	0.2317	0.1528	0.1206	0.0837	0.248	0.285	0.257	0.2453	0.2285	0.1115	0.0829	0.0814	0.1297	0.1396	0.118	0.1156	0.2374	0.3755	0.129	0.1913	0.1443	0.1915	0.1379	0.1154	0.0992	0.1769	0.1198	0.0861	0.1278	0.1416	0.1454	-	0.4152	0.113	0.2572	0.2527	0.2561	0.1237	0.1252
NEL	0.376	0.2752	0.4325	0.4812	0.3949	0.4413	0.4122	0.4306	0.3948	0.4287	0.2016	0.4258	0.3991	0.4038	0.1676	0.1979	0.1796	0.4677	0.4337	0.3904	0.403	0.4099	0.4397	0.4251	0.4189	0.3744	0.448	0.092	0.4318	0.4563	0.3648	0.4455	0.4251	0.4196	0.3971	0.3864	0.4024	0.3778	0.432	0.3503	0.4233	0.4152	-	0.4241	0.1973	0.1643	0.1862	0.4118	0.3939
NOR	0.0839	0.1017	0.088	0.219	0.1085	0.0936	0.1266	0.0882	0.0578	0.1414	0.2271	0.0888	0.1239	0.0877	0.2474	0.2643	0.236	0.1648	0.1605	0.0542	0.0704	0.0737	0.0996	0.0782	0.0739	0.0712	0.1508	0.3839	0.1229	0.1281	0.0888	0.1137	0.0946	0.0809	0.0765	0.0835	0.0723	0.0887	0.1272	0.1408	0.0967	0.113	0.4241	-	0.2346	0.2514	0.2332	0.1048	0.1125
NRB	0.2335	0.1108	0.2493	0.3218	0.225	0.2535	0.2177	0.2587	0.2169	0.2688	0.061	0.2352	0.1854	0.212	0.0748	0.0824	0.0596	0.3002	0.259	0.208	0.2282	0.2493	0.2742	0.2528	0.2371	0.1998	0.1918	0.1555	0.2513	0.2576	0.1979	0.2605	0.2446	0.2216	0.2047	0.197	0.2017	0.2051	0.2413	0.1259	0.2279	0.2572	0.1973	0.2346	-	0.0167	0.0057	0.243	0.2487
NSG	0.2326	0.1213	0.2621	0.3271	0.233	0.2684	0.2398	0.2637	0.2338	0.2663	0.0432	0.2442	0.203	0.2314	0.0596	0.0823	0.0534	0.3087	0.2826	0.2143	0.2278	0.2331	0.2785	0.2631	0.2387	0.2049	0.2329	0.1246	0.2575	0.2775	0.2001	0.2875	0.2448	0.233	0.2202	0.2094	0.2111	0.2182	0.2501	0.1434	0.2393	0.2527	0.1643	0.2514	0.0167	-	0.0049	0.2563	0.236
NWF	0.2142	0.1116	0.2263	0.3047	0.2222	0.2392	0.2156	0.2371	0.2105	0.2593	0.0376	0.2204	0.1865	0.2216	0.0585	0.0593	0.0475	0.2948	0.2592	0.1864	0.2151	0.2301	0.2531	0.2366	0.2209	0.1841	0.1998	0.1451	0.2402	0.2446	0.1943	0.2584	0.2309	0.2222	0.2069	0.1792	0.2021	0.2062	0.2181	0.1306	0.2152	0.2561	0.1862	0.2332	0.0057	0.0049	-	0.2369	0.229
PAR	0.0805	0.1105	0.0931	0.1904	0.0413	0.0894	0.1291	0.0954	0.0785	0.1466	0.2215	0.1348	0.1104	0.0863	0.2591	0.2607	0.2373	0.1597	0.1709	0.0633	0.1101	0.0802	0.0879	0.0905	0.1252	0.0847	0.2089	0.3617	0.1279	0.1486	0.0611	0.1394	0.1168	0.0865	0.1025	0.0976	0.1037	0.0868	0.1533	0.1154	0.1229	0.1237	0.4118	0.1048	0.243	0.2563	0.2369	-	0.112
PIG	0.1194	0.0989	0.1293	0.2329	0.0921	0.113	0.1404	0.1032	0.0727	0.1728	0.1996	0.1343	0.1528	0.1007	0.2233	0.2568	0.2305	0.1899	0.1997	0.0752	0.0892	0.1181	0.1135	0.1037	0.1082	0.0767	0.231	0.3391	0.1536	0.1644	0.0764	0.1746	0.1481	0.0966	0.1025	0.1231	0.1266	0.1374	0.1318	0.153	0.0956	0.1252	0.3939	0.1125	0.2487	0.236	0.229	0.112	-
PIM	0.0684	0.097	0.0473	0.1705	0.0416	0.0485	0.0677	0.0636	0.0365	0.14	0.2018	0.0704	0.0863	0.0282	0.2295	0.2422	0.2214	0.1194	0.1216	0.0234	0.0461	0.0805	0.0436	0.0639	0.058	0.0412	0.1453	0.3697	0.097	0.1037	0.0635	0.0992	0.1064	0.0369	0.0481	0.0684	0.0605	0.0896	0.0899	0.0943	0.045	0.1043	0.4143	0.0661	0.2179	0.24	0.2146	0.0538	0.0641
POD	0.0853	0.0721	0.0974	0.1911	0.0853	0.0789	0.0979	0.0912	0.0429	0.1185	0.1745	0.0858	0.0702	0.0418	0.1947	0.2075	0.1847	0.1734	0.116	0.0505	0.0805	0.0914	0.0881	0.0885	0.0967	0.0538	0.1147	0.3252	0.0952	0.0922	0.08	0.1236	0.0986	0.0805	0.076	0.0733	0.0729	0.07	0.0973	0.0915	0.0745	0.0982	0.381	0.0688	0.1885	0.2144	0.189	0.0643	0.0992
POR	0.0393	0.0977	0.0561	0.1565	0.0652	0.0408	0.078	0.0942	0.0703	0.1869	0.2137	0.063	0.1394	0.0803	0.23	0.2537	0.2356	0.1182	0.1041	0.0448	0.0442	0.0862	0.1089	0.0962	0.0926	0.0501	0.1892	0.3652	0.1225	0.1265	0.0653	0.088	0.085	0.0588	0.0598	0.0494	0.065	0.1048	0.1146	0.1192	0.0807	0.1559	0.416	0.0855	0.238	0.2509	0.2361	0.0941	0.111
PRI	0.0996	0.1141	0.1054	0.1839	0.0835	0.0859	0.0615	0.1019	0.0871	0.1426	0.1987	0.0749	0.1112	0.0593	0.2203	0.249	0.2282	0.1759	0.1666	0.0531	0.0469	0.0443	0.1019	0.1031	0.0837	0.0784	0.1811	0.3681	0.0806	0.1365	0.0802	0.189	0.1117	0.0352	0.0598	0.0923	0.0797	0.1368	0.0927	0.1036	0.042	0.1279	0.4259	0.1167	0.2336	0.2287	0.219	0.0967	0.0915
RAV	0.0516	0.0924	0.042	0.1551	0.0562	0.0467	0.0778	0.07	0.0344	0.1564	0.1968	0.0599	0.1069	0.0781	0.2384	0.2368	0.219	0.1664	0.1212	0.0373	0.057	0.0854	0.0743	0.0639	0.0589	0.0575	0.1271	0.3702	0.0944	0.0856	0.0652	0.0882	0.1265	0.0424	0.0674	0.0678	0.0655	0.1096	0.0995	0.1104	0.0634	0.1219	0.423	0.064	0.2152	0.2407	0.2103	0.086	0.0964
REN	0.093	0.087	0.0913	0.1926	0.0516	0.0772	0.056	0.0955	0.0411	0.1395	0.194	0.0762	0.0978	0.0667	0.2201	0.2368	0.2111	0.1466	0.1459	0.0515	0.0546	0.0802	0.099	0.082	0.0601	0.0598	0.132	0.3474	0.0853	0.1302	0.0786	0.134	0.1154	0.0325	0.0433	0.1006	0.0923	0.1066	0.1146	0.1241	0.0652	0.0957	0.4035	0.0805	0.2092	0.2347	0.2118	0.0715	0.1034
ROM	0.1146	0.1292	0.1482	0.278	0.1091	0.1304	0.1035	0.1268	0.106	0.1819	0.2168	0.1366	0.1127	0.0449	0.2266	0.2565	0.2335	0.2059	0.1657	0.0932	0.0875	0.083	0.1359	0.1503	0.1277	0.1004	0.1553	0.3769	0.1147	0.1639	0.116	0.1966	0.1517	0.0907	0.0769	0.1438	0.0732	0.1134	0.1297	0.0821	0.1204	0.1209	0.4226	0.1333	0.209	0.2308	0.222	0.1096	0.1382
RUG	0.1084	0.1159	0.0955	0.163	0.0776	0.0885	0.0923	0.0619	0.0442	0.1418	0.2146	0.0783	0.1145	0.0658	0.2273	0.2412	0.2306	0.1888	0.1342	0.064	0.0544	0.0677	0.1024	0.103	0.0709	0.0384	0.155	0.3744	0.0959	0.0909	0.0944	0.1121	0.1182	0.0816	0.0519	0.0952	0.0716	0.1077	0.1004	0.1124	0.0483	0.1171	0.4175	0.097	0.2352	0.2505	0.2248	0.1348	0.1017
SAL	0.1461	0.137	0.1328	0.2293	0.0715	0.1186	0.126	0.1224	0.0925	0.2009	0.2457	0.1048	0.1585	0.1164	0.2627	0.2782	0.2676	0.2252	0.1559	0.1044	0.0807	0.1348	0.1221	0.1177	0.1009	0.1046	0.2212	0.4016	0.1595	0.1746	0.1308	0.1546	0.1584	0.0856	0.0688	0.0995	0.1044	0.1509	0.1824	0.1559	0.0674	0.1832	0.4359	0.1168	0.2672	0.2869	0.2607	0.1335	0.1444
SAY	0.0815	0.1071	0.0488	0.1854	0.0506	0.0576	0.1292	0.0711	0.0673	0.2019	0.2003	0.0733	0.1543	0.1124	0.2241	0.2405	0.2263	0.1274	0.1233	0.0647	0.0706	0.0836	0.1289	0.08	0.1051	0.0536	0.1576	0.3605	0.1013	0.0954	0.0617	0.1219	0.1237	0.0724	0.0776	0.047	0.0887	0.1396	0.1083	0.1428	0.0944	0.1658	0.4055	0.0887	0.2305	0.2476	0.2215	0.067	0.1194
SIM	0.099	0.1496	0.1306	0.1887	0.1049	0.1233	0.0877	0.1336	0.0968	0.1797	0.2451	0.0883	0.1462	0.1123	0.2537	0.2812	0.2676	0.1843	0.166	0.0953	0.0688	0.0767	0.155	0.1154	0.1288	0.114	0.2159	0.4023	0.1099	0.2036	0.1103	0.1688	0.17	0.0575	0.0742	0.14	0.1145	0.1484	0.1419	0.1422	0.0669	0.1731	0.4427	0.1508	0.28	0.2844	0.2698	0.1248	0.1499
SRP	0.0961	0.1195	0.0734	0.1915	0.0559	0.0672	0.1165	0.0606	0.0675	0.17	0.2261	0.0855	0.1243	0.0888	0.25	0.2676	0.2543	0.1331	0.1515	0.0324	0.062	0.0671	0.0788	0.0889	0.0794	0.0548	0.1779	0.3795	0.1134	0.1118	0.0842	0.136	0.0954	0.0616	0.0611	0.0889	0.0872	0.1213	0.1353	0.1382	0.0719	0.1438	0.4331	0.0822	0.261	0.2598	0.2489	0.0839	0.0991
SWB	0.1008	0.1107	0.1062	0.1745	0.0922	0.0779	0.0601	0.1079	0.0344	0.1724	0.2135	0.065	0.1349	0.0538	0.2316	0.2487	0.2286	0.1929	0.1675	0.0694	0.049	0.0586	0.1097	0.0836	0.0473	0.0909	0.157	0.3793	0.1206	0.1421	0.097	0.1371	0.1565	0.0498	0.0596	0.0969	0.0932	0.1316	0.0927	0.1221	0.0436	0.1154	0.4326	0.0889	0.2384	0.2544	0.2274	0.1212	0.1032
TAB	0.38	0.253	0.4274	0.4685	0.3917	0.4326	0.4063	0.4257	0.3942	0.4221	0.1693	0.4203	0.3902	0.4049	0.1474	0.1909	0.1483	0.4658	0.4351	0.3913	0.403	0.4065	0.4417	0.4247	0.4104	0.3716	0.4374	0.0656	0.4277	0.4485	0.3585	0.4412	0.4152	0.4146	0.3986	0.3742	0.3909	0.3819	0.429	0.3352	0.415	0.4175	0.0812	0.4207	0.1874	0.1368	0.1656	0.414	0.386
TEL	0.1163	0.1375	0.0751	0.2314	0.1278	0.0834	0.1515	0.1134	0.1157	0.2071	0.2417	0.1503	0.1654	0.114	0.292	0.3058	0.2708	0.1513	0.1378	0.0752	0.1004	0.1384	0.1102	0.1266	0.1262	0.0719	0.211	0.4094	0.1351	0.1248	0.1092	0.1645	0.0889	0.102	0.1229	0.1049	0.1315	0.1392	0.144	0.1474	0.1462	0.1764	0.4543	0.1184	0.2867	0.2872	0.2713	0.1069	0.1372
TGS	0.0885	0.0469	0.1394	0.2158	0.1158	0.1114	0.09	0.157	0.1023	0.1858	0.1226	0.1089	0.1112	0.0964	0.1364	0.1629	0.1333	0.2261	0.1498	0.106	0.0958	0.1209	0.1495	0.1342	0.1357	0.102	0.1646	0.256	0.1064	0.1689	0.0577	0.1455	0.1268	0.0973	0.101	0.1213	0.0847	0.1097	0.1205	0.0683	0.1233	0.1453	0.3153	0.1318	0.1428	0.1516	0.1408	0.1267	0.0985
TUD	0.1032	0.1157	0.064	0.2219	0.0874	0.0898	0.0982	0.0858	0.0607	0.1651	0.238	0.0924	0.1268	0.0817	0.2633	0.2741	0.2568	0.1722	0.1167	0.0436	0.0614	0.1095	0.0947	0.0776	0.0663	0.0733	0.1737	0.4037	0.1067	0.1293	0.116	0.114	0.141	0.0834	0.0778	0.0885	0.0978	0.1393	0.1302	0.1537	0.0681	0.1287	0.4463	0.0645	0.2644	0.2882	0.2574	0.1181	0.0981
VPO	0.0861	0.1281	0.0739	0.2037	0.0971	0.0863	0.0953	0.0819	0.1124	0.1665	0.2292	0.114	0.1318	0.0778	0.2674	0.2841	0.2635	0.1815	0.1734	0.0643	0.0779	0.0815	0.0714	0.0936	0.1098	0.0666	0.2395	0.3925	0.1251	0.1239	0.1046	0.1393	0.1065	0.091	0.1116	0.1046	0.1059	0.1025	0.1132	0.1452	0.1099	0.1297	0.4418	0.1258	0.2759	0.2818	0.259	0.0863	0.0956
VPR	0.1023	0.1269	0.1094	0.1657	0.0939	0.0932	0.0999	0.1148	0.0952	0.1445	0.2128	0.0955	0.1233	0.1245	0.2199	0.2612	0.2336	0.1898	0.1492	0.0641	0.0483	0.0823	0.1204	0.1143	0.0951	0.1014	0.1884	0.3602	0.125	0.1791	0.1104	0.1531	0.1395	0.0559	0.0602	0.1076	0.1087	0.0879	0.1258	0.1342	0.0644	0.1369	0.4044	0.1132	0.2478	0.2501	0.2325	0.107	0.1224
[truncated: 19 more columns]

## Sheet: Breeds_Nei's D
	ABA	ANB	BEB	BET	BLM	BPN	BRU	BTR	CAB	CAL	CBG	CHA	CHI	CIN	CNG	CRB	CWF	DAR	DLD	EFC	ERI	EVO	FAY	FRI	GAL	GBP	GND	GUZ	HUG	ICE	ISR	JER	JUT	LIM	LMI	MAI	MAR	MCG	MEN	MOD	MON	MUP	NEL	NOR	NRB	NSG	NWF	PAR	PIG
ABA	-	0.0408	0.0143	0.0548	0.0248	0.0204	0.0237	0.0281	0.0285	0.0425	0.0842	0.0129	0.0373	0.0305	0.101	0.1019	0.0961	0.0451	0.0376	0.0147	0.0158	0.0305	0.022	0.0242	0.0367	0.0179	0.0548	0.1616	0.0268	0.0404	0.026	0.0276	0.0277	0.0231	0.0263	0.0314	0.0183	0.0249	0.0339	0.0413	0.0408	0.0295	0.1866	0.0239	0.0939	0.0962	0.0847	0.024	0.0358
ANB	0.0408	-	0.0335	0.0637	0.0299	0.0335	0.0397	0.0383	0.028	0.0515	0.0373	0.0327	0.0325	0.0369	0.0439	0.0576	0.0437	0.0586	0.0379	0.0251	0.0299	0.0392	0.0472	0.0432	0.0346	0.0258	0.0389	0.0844	0.0432	0.0375	0.021	0.0487	0.0345	0.0305	0.0341	0.0233	0.0269	0.0349	0.0332	0.022	0.0381	0.0403	0.1255	0.0314	0.0416	0.0476	0.0425	0.0378	0.0317
BEB	0.0143	0.0335	-	0.0389	0.0241	0.0108	0.0348	0.0159	0.0288	0.0566	0.0786	0.0242	0.044	0.0424	0.1031	0.1049	0.095	0.0235	0.0329	0.0085	0.0228	0.0343	0.0292	0.0161	0.0271	0.0093	0.0379	0.1775	0.0307	0.0125	0.0223	0.0303	0.0278	0.0207	0.0239	0.0124	0.0259	0.0374	0.0292	0.0413	0.0316	0.0447	0.2156	0.0226	0.0918	0.1017	0.0814	0.0251	0.0351
BET	0.0548	0.0637	0.0389	-	0.0525	0.0489	0.0596	0.059	0.0427	0.0632	0.1183	0.0479	0.0571	0.0576	0.1257	0.1355	0.1178	0.0562	0.0703	0.0435	0.0546	0.0532	0.0626	0.0534	0.0532	0.0526	0.0689	0.2063	0.0697	0.0628	0.0467	0.0582	0.0658	0.047	0.0611	0.0443	0.0586	0.0678	0.0433	0.0609	0.0432	0.0798	0.2469	0.0582	0.1224	0.1291	0.1134	0.0537	0.0657
BLM	0.0248	0.0299	0.0241	0.0525	-	0.0228	0.0304	0.0197	0.0212	0.0429	0.0876	0.0222	0.0291	0.0264	0.1036	0.11	0.0976	0.0362	0.0354	0.0188	0.0144	0.025	0.027	0.0226	0.0209	0.0168	0.0434	0.1606	0.0314	0.0378	0.0193	0.0343	0.0289	0.0099	0.0109	0.0285	0.0221	0.0272	0.0437	0.0341	0.0242	0.0331	0.1974	0.0307	0.0864	0.0933	0.086	0.0114	0.0258
BPN	0.0204	0.0335	0.0108	0.0489	0.0228	-	0.0321	0.0222	0.013	0.0564	0.0816	0.0152	0.0409	0.026	0.1029	0.1109	0.0993	0.0266	0.0222	0.0133	0.0163	0.0308	0.0208	0.0195	0.0206	0.0085	0.0315	0.1747	0.0245	0.0181	0.0188	0.0336	0.0225	0.0157	0.0188	0.0168	0.0178	0.027	0.0238	0.0348	0.0239	0.0364	0.2147	0.0231	0.09	0.1007	0.0841	0.0229	0.0287
BRU	0.0237	0.0397	0.0348	0.0596	0.0304	0.0321	-	0.0401	0.026	0.0469	0.071	0.0181	0.0322	0.0203	0.088	0.0941	0.0855	0.0529	0.0415	0.0218	0.0191	0.0258	0.0349	0.0374	0.0281	0.0291	0.0437	0.1642	0.0203	0.0446	0.0398	0.0443	0.0344	0.0178	0.0184	0.0402	0.0281	0.0398	0.0289	0.03	0.0176	0.0329	0.2054	0.0355	0.0798	0.0927	0.0788	0.037	0.0406
BTR	0.0281	0.0383	0.0159	0.059	0.0197	0.0222	0.0401	-	0.0221	0.0503	0.0924	0.0184	0.0459	0.0286	0.1016	0.1146	0.1037	0.0349	0.0449	0.0095	0.0219	0.0301	0.023	0.0273	0.0279	0.0115	0.0453	0.1817	0.0342	0.0175	0.0322	0.0442	0.0333	0.0247	0.0317	0.0191	0.0287	0.0377	0.0328	0.0472	0.0262	0.043	0.2246	0.0238	0.1014	0.1075	0.091	0.0271	0.0284
CAB	0.0285	0.028	0.0288	0.0427	0.0212	0.013	0.026	0.0221	-	0.0416	0.0813	0.0178	0.0341	0.0204	0.0939	0.1011	0.0862	0.0365	0.0373	0.0146	0.0188	0.023	0.017	0.0177	0.0181	0.0165	0.0336	0.1663	0.0286	0.0285	0.0251	0.0336	0.0312	0.0169	0.019	0.0232	0.0238	0.0291	0.0222	0.0302	0.0151	0.0272	0.1978	0.0163	0.0827	0.0955	0.0812	0.0213	0.0205
CAL	0.0425	0.0515	0.0566	0.0632	0.0429	0.0564	0.0469	0.0503	0.0416	-	0.1055	0.0475	0.0247	0.0497	0.1132	0.1216	0.1094	0.0727	0.0678	0.038	0.0422	0.0375	0.0443	0.051	0.0374	0.0459	0.0617	0.177	0.0457	0.0576	0.054	0.076	0.0496	0.0422	0.0446	0.0595	0.0459	0.0371	0.0491	0.0491	0.0403	0.0293	0.2164	0.039	0.1042	0.106	0.1003	0.0433	0.0507
CBG	0.0842	0.0373	0.0786	0.1183	0.0876	0.0816	0.071	0.0924	0.0813	0.1055	-	0.0786	0.073	0.0922	0.0096	0.009	0.0051	0.1053	0.0938	0.0682	0.0772	0.0927	0.096	0.0891	0.0771	0.0655	0.0727	0.0528	0.0812	0.0837	0.0694	0.1002	0.0857	0.0763	0.0763	0.0609	0.068	0.0809	0.074	0.0579	0.0794	0.0867	0.0827	0.0911	0.0203	0.0144	0.0111	0.0944	0.0786
CHA	0.0129	0.0327	0.0242	0.0479	0.0222	0.0152	0.0181	0.0184	0.0178	0.0475	0.0786	-	0.0383	0.0295	0.0868	0.0959	0.0945	0.0386	0.0246	0.013	0.0127	0.0279	0.0298	0.0261	0.0231	0.0173	0.0322	0.1719	0.0188	0.0277	0.033	0.0349	0.0345	0.0169	0.0218	0.0227	0.0214	0.0378	0.026	0.038	0.0138	0.0399	0.2125	0.0232	0.0859	0.0933	0.0797	0.039	0.0372
CHI	0.0373	0.0325	0.044	0.0571	0.0291	0.0409	0.0322	0.0459	0.0341	0.0247	0.073	0.0383	-	0.0283	0.0864	0.0902	0.0802	0.0594	0.047	0.0232	0.0278	0.0299	0.0332	0.0449	0.0383	0.0324	0.0366	0.1538	0.0322	0.0486	0.0318	0.0469	0.0376	0.0248	0.0261	0.0425	0.0214	0.0167	0.0404	0.0178	0.0333	0.0325	0.1982	0.0351	0.066	0.0764	0.0674	0.0326	0.0457
CIN	0.0305	0.0369	0.0424	0.0571	0.0264	0.026	0.0203	0.0286	0.0204	0.0497	0.0922	0.0295	0.0283	-	0.0965	0.1169	0.0926	0.0358	0.0494	0.0208	0.0163	0.0137	0.0155	0.0385	0.0225	0.0226	0.0432	0.1777	0.0306	0.0381	0.0211	0.0345	0.0266	0.0202	0.0215	0.0339	0.0172	0.0248	0.0156	0.014	0.0233	0.0192	0.2072	0.0237	0.0796	0.0929	0.0857	0.0239	0.0281
CNG	0.101	0.0439	0.1031	0.1257	0.1036	0.1029	0.088	0.1016	0.0939	0.1132	0.0096	0.0868	0.0864	0.0965	-	0.0133	0.0105	0.1135	0.1085	0.0864	0.0875	0.1005	0.1179	0.1146	0.0932	0.0802	0.086	0.0395	0.104	0.1082	0.0798	0.1243	0.1014	0.0949	0.0887	0.0741	0.0835	0.0889	0.0839	0.0673	0.0897	0.0979	0.0649	0.1032	0.026	0.021	0.0193	0.1183	0.092
CRB	0.1019	0.0576	0.1049	0.1355	0.11	0.1109	0.0941	0.1146	0.1011	0.1216	0.009	0.0959	0.0902	0.1169	0.0133	-	0.0111	0.1312	0.1239	0.086	0.1076	0.1218	0.1204	0.1138	0.1101	0.087	0.0969	0.0604	0.1064	0.1127	0.0881	0.119	0.1184	0.1021	0.0999	0.0813	0.0939	0.1008	0.0962	0.0822	0.1022	0.1194	0.0847	0.113	0.0315	0.0325	0.0222	0.1197	0.112
CWF	0.0961	0.0437	0.095	0.1178	0.0976	0.0993	0.0855	0.1037	0.0862	0.1094	0.0051	0.0945	0.0802	0.0926	0.0105	0.0111	-	0.1118	0.1093	0.0804	0.0905	0.0975	0.1072	0.1033	0.0901	0.0824	0.0798	0.0479	0.0975	0.1014	0.0731	0.1083	0.0997	0.0904	0.0888	0.0745	0.0797	0.0883	0.0857	0.06	0.092	0.1007	0.071	0.0946	0.0197	0.0184	0.0149	0.1037	0.0953
DAR	0.0451	0.0586	0.0235	0.0562	0.0362	0.0266	0.0529	0.0349	0.0365	0.0727	0.1053	0.0386	0.0594	0.0358	0.1135	0.1312	0.1118	-	0.0479	0.0262	0.0437	0.0567	0.0451	0.044	0.0426	0.0197	0.0534	0.1912	0.0408	0.0469	0.0328	0.0462	0.0365	0.0387	0.0411	0.0385	0.0463	0.0554	0.0563	0.0481	0.0455	0.0607	0.2254	0.0381	0.1051	0.1135	0.1038	0.0404	0.0491
DLD	0.0376	0.0379	0.0329	0.0703	0.0354	0.0222	0.0415	0.0449	0.0373	0.0678	0.0938	0.0246	0.047	0.0494	0.1085	0.1239	0.1093	0.0479	-	0.0283	0.0286	0.0557	0.0502	0.0496	0.0427	0.027	0.035	0.1765	0.0317	0.0367	0.0441	0.0416	0.04	0.0379	0.0352	0.0368	0.0306	0.0499	0.0481	0.0409	0.0356	0.0641	0.2084	0.0438	0.0933	0.1095	0.0958	0.0505	0.0584
EFC	0.0147	0.0251	0.0085	0.0435	0.0188	0.0133	0.0218	0.0095	0.0146	0.038	0.0682	0.013	0.0232	0.0208	0.0864	0.086	0.0804	0.0262	0.0283	-	0.0113	0.0248	0.0099	0.0207	0.0246	0.0086	0.0338	0.1599	0.0187	0.02	0.0194	0.0246	0.0252	0.0148	0.0182	0.0106	0.016	0.0257	0.0213	0.0289	0.0151	0.0299	0.1978	0.0151	0.0796	0.0852	0.07	0.0183	0.0211
ERI	0.0158	0.0299	0.0228	0.0546	0.0144	0.0163	0.0191	0.0219	0.0188	0.0422	0.0772	0.0127	0.0278	0.0163	0.0875	0.1076	0.0905	0.0437	0.0286	0.0113	-	0.0062	0.0225	0.0206	0.0149	0.016	0.0385	0.1664	0.0246	0.0342	0.0212	0.0319	0.0266	0.0089	0.0037	0.0241	0.0141	0.0222	0.0209	0.0318	0.0158	0.0193	0.1988	0.0189	0.0855	0.0879	0.0801	0.032	0.0242
EVO	0.0305	0.0392	0.0343	0.0532	0.025	0.0308	0.0258	0.0301	0.023	0.0375	0.0927	0.0279	0.0299	0.0137	0.1005	0.1218	0.0975	0.0567	0.0557	0.0248	0.0062	-	0.0265	0.0205	0.0165	0.0284	0.0505	0.1813	0.0241	0.0377	0.0179	0.0493	0.0286	0.0184	0.0139	0.041	0.0221	0.0283	0.0228	0.0331	0.0257	0.0189	0.2109	0.0203	0.0997	0.0948	0.0921	0.0228	0.0333
FAY	0.022	0.0472	0.0292	0.0626	0.027	0.0208	0.0349	0.023	0.017	0.0443	0.096	0.0298	0.0332	0.0155	0.1179	0.1204	0.1072	0.0451	0.0502	0.0099	0.0225	0.0265	-	0.0238	0.0273	0.0218	0.0588	0.1956	0.0332	0.0342	0.0297	0.0369	0.0325	0.0268	0.032	0.0322	0.0225	0.0316	0.0322	0.0316	0.0344	0.0319	0.2256	0.0261	0.1064	0.1122	0.0961	0.0238	0.0305
FRI	0.0242	0.0432	0.0161	0.0534	0.0226	0.0195	0.0374	0.0273	0.0177	0.051	0.0891	0.0261	0.0449	0.0385	0.1146	0.1138	0.1033	0.044	0.0496	0.0207	0.0206	0.0205	0.0238	-	0.0281	0.0193	0.046	0.1898	0.0345	0.0358	0.0269	0.0273	0.0367	0.0221	0.022	0.0294	0.0293	0.0304	0.0333	0.0472	0.0305	0.0372	0.224	0.019	0.1002	0.1093	0.0926	0.0261	0.0291
GAL	0.0367	0.0346	0.0271	0.0532	0.0209	0.0206	0.0281	0.0279	0.0181	0.0374	0.0771	0.0231	0.0383	0.0225	0.0932	0.1101	0.0901	0.0426	0.0427	0.0246	0.0149	0.0165	0.0273	0.0281	-	0.0267	0.0349	0.1644	0.0325	0.03	0.0288	0.0533	0.0323	0.0189	0.0173	0.0301	0.0254	0.0358	0.0282	0.0376	0.0224	0.0288	0.2044	0.019	0.0863	0.0897	0.0794	0.0355	0.0288
GBP	0.0179	0.0258	0.0093	0.0526	0.0168	0.0085	0.0291	0.0115	0.0165	0.0459	0.0655	0.0173	0.0324	0.0226	0.0802	0.087	0.0824	0.0197	0.027	0.0086	0.016	0.0284	0.0218	0.0193	0.0267	-	0.0349	0.1521	0.0193	0.016	0.0188	0.0296	0.0137	0.0169	0.0155	0.0151	0.0168	0.0225	0.0212	0.0272	0.0238	0.0296	0.1821	0.0198	0.0749	0.0797	0.0683	0.0249	0.0214
GND	0.0548	0.0389	0.0379	0.0689	0.0434	0.0315	0.0437	0.0453	0.0336	0.0617	0.0727	0.0322	0.0366	0.0432	0.086	0.0969	0.0798	0.0534	0.035	0.0338	0.0385	0.0505	0.0588	0.046	0.0349	0.0349	-	0.1587	0.0409	0.037	0.0458	0.0523	0.047	0.032	0.0312	0.0383	0.0322	0.0446	0.0336	0.0327	0.0396	0.0592	0.1989	0.0353	0.0553	0.0741	0.0592	0.0568	0.0621
GUZ	0.1616	0.0844	0.1775	0.2063	0.1606	0.1747	0.1642	0.1817	0.1663	0.177	0.0528	0.1719	0.1538	0.1777	0.0395	0.0604	0.0479	0.1912	0.1765	0.1599	0.1664	0.1813	0.1956	0.1898	0.1644	0.1521	0.1587	-	0.1807	0.1784	0.1416	0.1895	0.1664	0.1668	0.165	0.1459	0.1561	0.1525	0.1678	0.1364	0.177	0.1652	0.0308	0.1799	0.0578	0.0462	0.0556	0.1777	0.1527
HUG	0.0268	0.0432	0.0307	0.0697	0.0314	0.0245	0.0203	0.0342	0.0286	0.0457	0.0812	0.0188	0.0322	0.0306	0.104	0.1064	0.0975	0.0408	0.0317	0.0187	0.0246	0.0241	0.0332	0.0345	0.0325	0.0193	0.0409	0.1807	-	0.0265	0.0335	0.0426	0.0228	0.0208	0.0239	0.0424	0.0265	0.0428	0.0345	0.0334	0.0232	0.0319	0.2136	0.0313	0.0923	0.0985	0.0878	0.0359	0.0428
ICE	0.0404	0.0375	0.0125	0.0628	0.0378	0.0181	0.0446	0.0175	0.0285	0.0576	0.0837	0.0277	0.0486	0.0381	0.1082	0.1127	0.1014	0.0469	0.0367	0.02	0.0342	0.0377	0.0342	0.0358	0.03	0.016	0.037	0.1784	0.0265	-	0.0357	0.051	0.0317	0.034	0.0387	0.0241	0.0343	0.0497	0.0293	0.0405	0.0322	0.0477	0.2251	0.032	0.0902	0.1037	0.085	0.0404	0.0438
ISR	0.026	0.021	0.0223	0.0467	0.0193	0.0188	0.0398	0.0322	0.0251	0.054	0.0694	0.033	0.0318	0.0211	0.0798	0.0881	0.0731	0.0328	0.0441	0.0194	0.0212	0.0179	0.0297	0.0269	0.0288	0.0188	0.0458	0.1416	0.0335	0.0357	-	0.0358	0.0355	0.0183	0.0215	0.026	0.0177	0.0283	0.0366	0.0323	0.0362	0.0425	0.1817	0.0239	0.0778	0.0812	0.077	0.0183	0.0222
JER	0.0276	0.0487	0.0303	0.0582	0.0343	0.0336	0.0443	0.0442	0.0336	0.076	0.1002	0.0349	0.0469	0.0345	0.1243	0.119	0.1083	0.0462	0.0416	0.0246	0.0319	0.0493	0.0369	0.0273	0.0533	0.0296	0.0523	0.1895	0.0426	0.051	0.0358	-	0.0349	0.0395	0.0349	0.0348	0.0336	0.0353	0.0536	0.0453	0.0398	0.0528	0.2289	0.0278	0.0989	0.1167	0.0991	0.0409	0.05
JUT	0.0277	0.0345	0.0278	0.0658	0.0289	0.0225	0.0344	0.0333	0.0312	0.0496	0.0857	0.0345	0.0376	0.0266	0.1014	0.1184	0.0997	0.0365	0.04	0.0252	0.0266	0.0286	0.0325	0.0367	0.0323	0.0137	0.047	0.1664	0.0228	0.0317	0.0355	0.0349	-	0.0269	0.0249	0.0291	0.0268	0.0255	0.0338	0.0341	0.0369	0.0313	0.1983	0.0232	0.0851	0.0878	0.0796	0.0308	0.0391
LIM	0.0231	0.0305	0.0207	0.047	0.0099	0.0157	0.0178	0.0247	0.0169	0.0422	0.0763	0.0169	0.0248	0.0202	0.0949	0.1021	0.0904	0.0387	0.0379	0.0148	0.0089	0.0184	0.0268	0.0221	0.0189	0.0169	0.032	0.1668	0.0208	0.034	0.0183	0.0395	0.0269	-	0.0022	0.0242	0.0161	0.0255	0.0279	0.0299	0.0135	0.0294	0.2062	0.021	0.0791	0.0872	0.0804	0.0234	0.0255
LMI	0.0263	0.0341	0.0239	0.0611	0.0109	0.0188	0.0184	0.0317	0.019	0.0446	0.0763	0.0218	0.0261	0.0215	0.0887	0.0999	0.0888	0.0411	0.0352	0.0182	0.0037	0.0139	0.032	0.022	0.0173	0.0155	0.0312	0.165	0.0239	0.0387	0.0215	0.0349	0.0249	0.0022	-	0.03	0.0155	0.0208	0.0332	0.0278	0.016	0.0253	0.195	0.0207	0.0746	0.0846	0.0766	0.0297	0.0285
MAI	0.0314	0.0233	0.0124	0.0443	0.0285	0.0168	0.0402	0.0191	0.0232	0.0595	0.0609	0.0227	0.0425	0.0339	0.0741	0.0813	0.0745	0.0385	0.0368	0.0106	0.0241	0.041	0.0322	0.0294	0.0301	0.0151	0.0383	0.1459	0.0424	0.0241	0.026	0.0348	0.0291	0.0242	0.03	-	0.0237	0.036	0.0264	0.0402	0.0293	0.0502	0.1908	0.0233	0.0728	0.0812	0.0654	0.0289	0.036
MAR	0.0183	0.0269	0.0259	0.0586	0.0221	0.0178	0.0281	0.0287	0.0238	0.0459	0.068	0.0214	0.0214	0.0172	0.0835	0.0939	0.0797	0.0463	0.0306	0.016	0.0141	0.0221	0.0225	0.0293	0.0254	0.0168	0.0322	0.1561	0.0265	0.0343	0.0177	0.0336	0.0268	0.0161	0.0155	0.0237	-	0.0186	0.0295	0.0216	0.0302	0.0303	0.1884	0.019	0.068	0.0747	0.0691	0.0296	0.0355
MCG	0.0249	0.0349	0.0374	0.0678	0.0272	0.027	0.0398	0.0377	0.0291	0.0371	0.0809	0.0378	0.0167	0.0248	0.0889	0.1008	0.0883	0.0554	0.0499	0.0257	0.0222	0.0283	0.0316	0.0304	0.0358	0.0225	0.0446	0.1525	0.0428	0.0497	0.0283	0.0353	0.0255	0.0255	0.0208	0.036	0.0186	-	0.0381	0.0296	0.0412	0.0212	0.1808	0.0245	0.0757	0.0846	0.0772	0.025	0.0405
MEN	0.0339	0.0332	0.0292	0.0433	0.0437	0.0238	0.0289	0.0328	0.0222	0.0491	0.074	0.026	0.0404	0.0156	0.0839	0.0962	0.0857	0.0563	0.0481	0.0213	0.0209	0.0228	0.0322	0.0333	0.0282	0.0212	0.0336	0.1678	0.0345	0.0293	0.0366	0.0536	0.0338	0.0279	0.0332	0.0264	0.0295	0.0381	-	0.0302	0.0309	0.0286	0.2012	0.0317	0.0821	0.089	0.0725	0.0419	0.0335
MOD	0.0413	0.022	0.0413	0.0609	0.0341	0.0348	0.03	0.0472	0.0302	0.0491	0.0579	0.038	0.0178	0.014	0.0673	0.0822	0.06	0.0481	0.0409	0.0289	0.0318	0.0331	0.0316	0.0472	0.0376	0.0272	0.0327	0.1364	0.0334	0.0405	0.0323	0.0453	0.0341	0.0299	0.0278	0.0402	0.0216	0.0296	0.0302	-	0.0328	0.0365	0.1633	0.0413	0.0418	0.0509	0.0443	0.0341	0.0466
MON	0.0408	0.0381	0.0316	0.0432	0.0242	0.0239	0.0176	0.0262	0.0151	0.0403	0.0794	0.0138	0.0333	0.0233	0.0897	0.1022	0.092	0.0455	0.0356	0.0151	0.0158	0.0257	0.0344	0.0305	0.0224	0.0238	0.0396	0.177	0.0232	0.0322	0.0362	0.0398	0.0369	0.0135	0.016	0.0293	0.0302	0.0412	0.0309	0.0328	-	0.0386	0.2199	0.0265	0.086	0.0948	0.0807	0.0366	0.0264
MUP	0.0295	0.0403	0.0447	0.0798	0.0331	0.0364	0.0329	0.043	0.0272	0.0293	0.0867	0.0399	0.0325	0.0192	0.0979	0.1194	0.1007	0.0607	0.0641	0.0299	0.0193	0.0189	0.0319	0.0372	0.0288	0.0296	0.0592	0.1652	0.0319	0.0477	0.0425	0.0528	0.0313	0.0294	0.0253	0.0502	0.0303	0.0212	0.0286	0.0365	0.0386	-	0.193	0.0287	0.0912	0.0927	0.0921	0.0335	0.0312
NEL	0.1866	0.1255	0.2156	0.2469	0.1974	0.2147	0.2054	0.2246	0.1978	0.2164	0.0827	0.2125	0.1982	0.2072	0.0649	0.0847	0.071	0.2254	0.2084	0.1978	0.1988	0.2109	0.2256	0.224	0.2044	0.1821	0.1989	0.0308	0.2136	0.2251	0.1817	0.2289	0.1983	0.2062	0.195	0.1908	0.1884	0.1808	0.2012	0.1633	0.2199	0.193	-	0.2095	0.076	0.0626	0.0732	0.217	0.191
NOR	0.0239	0.0314	0.0226	0.0582	0.0307	0.0231	0.0355	0.0238	0.0163	0.039	0.0911	0.0232	0.0351	0.0237	0.1032	0.113	0.0946	0.0381	0.0438	0.0151	0.0189	0.0203	0.0261	0.019	0.019	0.0198	0.0353	0.1799	0.0313	0.032	0.0239	0.0278	0.0232	0.021	0.0207	0.0233	0.019	0.0245	0.0317	0.0413	0.0265	0.0287	0.2095	-	0.0851	0.0967	0.0866	0.0301	0.0287
NRB	0.0939	0.0416	0.0918	0.1224	0.0864	0.09	0.0798	0.1014	0.0827	0.1042	0.0203	0.0859	0.066	0.0796	0.026	0.0315	0.0197	0.1051	0.0933	0.0796	0.0855	0.0997	0.1064	0.1002	0.0863	0.0749	0.0553	0.0578	0.0923	0.0902	0.0778	0.0989	0.0851	0.0791	0.0746	0.0728	0.068	0.0757	0.0821	0.0418	0.086	0.0912	0.076	0.0851	-	0.0055	0.0018	0.0976	0.0964
NSG	0.0962	0.0476	0.1017	0.1291	0.0933	0.1007	0.0927	0.1075	0.0955	0.106	0.0144	0.0933	0.0764	0.0929	0.021	0.0325	0.0184	0.1135	0.1095	0.0852	0.0879	0.0948	0.1122	0.1093	0.0897	0.0797	0.0741	0.0462	0.0985	0.1037	0.0812	0.1167	0.0878	0.0872	0.0846	0.0812	0.0747	0.0846	0.089	0.0509	0.0948	0.0927	0.0626	0.0967	0.0055	-	0.0016	0.1084	0.0924
NWF	0.0847	0.0425	0.0814	0.1134	0.086	0.0841	0.0788	0.091	0.0812	0.1003	0.0111	0.0797	0.0674	0.0857	0.0193	0.0222	0.0149	0.1038	0.0958	0.07	0.0801	0.0921	0.0961	0.0926	0.0794	0.0683	0.0592	0.0556	0.0878	0.085	0.077	0.0991	0.0796	0.0804	0.0766	0.0654	0.0691	0.0772	0.0725	0.0443	0.0807	0.0921	0.0732	0.0866	0.0018	0.0016	-	0.0955	0.0872
PAR	0.024	0.0378	0.0251	0.0537	0.0114	0.0229	0.037	0.0271	0.0213	0.0433	0.0944	0.039	0.0326	0.0239	0.1183	0.1197	0.1037	0.0404	0.0505	0.0183	0.032	0.0228	0.0238	0.0261	0.0355	0.0249	0.0568	0.1777	0.0359	0.0404	0.0183	0.0409	0.0308	0.0234	0.0297	0.0289	0.0296	0.025	0.0419	0.0341	0.0366	0.0335	0.217	0.0301	0.0976	0.1084	0.0955	-	0.0327
PIG	0.0358	0.0317	0.0351	0.0657	0.0258	0.0287	0.0406	0.0284	0.0205	0.0507	0.0786	0.0372	0.0457	0.0281	0.092	0.112	0.0953	0.0491	0.0584	0.0211	0.0242	0.0333	0.0305	0.0291	0.0288	0.0214	0.0621	0.1527	0.0428	0.0438	0.0222	0.05	0.0391	0.0255	0.0285	0.036	0.0355	0.0405	0.0335	0.0466	0.0264	0.0312	0.191	0.0287	0.0964	0.0924	0.0872	0.0327	-
PIM	0.0192	0.031	0.0116	0.0431	0.0109	0.0113	0.0181	0.0167	0.0081	0.0393	0.0785	0.018	0.0236	0.0043	0.0942	0.103	0.0889	0.026	0.0324	0.0061	0.0119	0.0217	0.0107	0.0171	0.0145	0.011	0.0344	0.1764	0.0251	0.0254	0.0181	0.0276	0.0266	0.009	0.0125	0.0187	0.0161	0.0248	0.0216	0.0238	0.0117	0.0267	0.2096	0.0177	0.0804	0.0945	0.0799	0.0146	0.0169
POD	0.0282	0.025	0.0288	0.057	0.0273	0.0198	0.0268	0.0283	0.0125	0.0341	0.075	0.0255	0.02	0.011	0.0871	0.0947	0.0798	0.048	0.0349	0.0163	0.0248	0.0295	0.0236	0.0256	0.0289	0.0168	0.0291	0.1585	0.0279	0.0252	0.0269	0.0345	0.0264	0.0233	0.0233	0.0234	0.0219	0.0193	0.0243	0.0278	0.0217	0.0248	0.1998	0.021	0.0743	0.0917	0.0762	0.0182	0.0307
POR	0.0089	0.0307	0.0124	0.0393	0.0167	0.0083	0.0184	0.0237	0.0187	0.0552	0.0839	0.0151	0.0381	0.0217	0.0947	0.1094	0.0956	0.028	0.0267	0.0092	0.0102	0.0265	0.0268	0.026	0.0232	0.0113	0.0458	0.1738	0.0314	0.0328	0.0183	0.023	0.0179	0.0137	0.0152	0.0104	0.0157	0.0293	0.0291	0.0352	0.02	0.0401	0.214	0.0209	0.0893	0.0993	0.0896	0.0258	0.0307
PRI	0.0296	0.0371	0.0282	0.0497	0.0238	0.0216	0.0171	0.0286	0.0248	0.0406	0.0786	0.0199	0.032	0.0174	0.0907	0.1067	0.093	0.044	0.0471	0.0153	0.0129	0.0118	0.0275	0.0272	0.0222	0.0226	0.0453	0.1719	0.0199	0.0353	0.0219	0.056	0.0286	0.0094	0.0165	0.0267	0.0216	0.0407	0.0229	0.0313	0.0116	0.0328	0.2176	0.0311	0.0871	0.0873	0.0819	0.0283	0.0232
RAV	0.0135	0.028	0.0099	0.0372	0.0144	0.0105	0.0201	0.0178	0.0087	0.0431	0.074	0.0146	0.0289	0.0197	0.0967	0.096	0.0854	0.0397	0.0311	0.0095	0.0143	0.0238	0.0183	0.0164	0.0142	0.015	0.0283	0.17	0.0234	0.0198	0.0179	0.0226	0.0312	0.0101	0.0172	0.0178	0.0168	0.0299	0.0233	0.0299	0.0161	0.0305	0.2094	0.0164	0.0761	0.0913	0.0748	0.0233	0.0254
REN	0.0268	0.0273	0.0235	0.0508	0.0137	0.0186	0.0148	0.026	0.0099	0.039	0.0756	0.0196	0.0271	0.0161	0.09	0.0996	0.0845	0.0328	0.0399	0.014	0.0141	0.0218	0.026	0.0223	0.015	0.0163	0.0306	0.1584	0.0217	0.033	0.0229	0.0379	0.0291	0.0079	0.0112	0.0285	0.0249	0.0301	0.0284	0.0346	0.0172	0.0233	0.199	0.0213	0.076	0.0914	0.0783	0.0197	0.0285
ROM	0.0324	0.0411	0.0393	0.0796	0.0297	0.0323	0.0272	0.0342	0.0297	0.0514	0.0833	0.0362	0.0304	0.0105	0.0892	0.1063	0.0922	0.0511	0.0443	0.0253	0.0225	0.0237	0.0358	0.0427	0.0332	0.0274	0.0355	0.171	0.0289	0.0415	0.0337	0.0575	0.0384	0.0226	0.0197	0.0412	0.0186	0.0308	0.0313	0.0211	0.0326	0.0296	0.2042	0.0359	0.0724	0.0852	0.0795	0.0303	0.038
RUG	0.0316	0.0376	0.0251	0.04	0.0218	0.0221	0.0241	0.0168	0.0134	0.0374	0.0847	0.0206	0.0311	0.0177	0.0911	0.1005	0.092	0.0478	0.0358	0.0182	0.0148	0.0202	0.0266	0.0289	0.0185	0.0105	0.0355	0.1747	0.0249	0.0223	0.0281	0.031	0.0302	0.0215	0.0142	0.0273	0.0189	0.0294	0.0227	0.0312	0.0132	0.0298	0.207	0.0256	0.0861	0.0975	0.083	0.0407	0.0284
SAL	0.0422	0.0431	0.0338	0.0593	0.0181	0.0283	0.0333	0.0322	0.0235	0.0572	0.0956	0.0261	0.0445	0.029	0.1063	0.1177	0.1083	0.0563	0.0404	0.0282	0.0202	0.0374	0.031	0.0314	0.0248	0.0281	0.0545	0.1907	0.0418	0.044	0.0381	0.0423	0.0396	0.0207	0.017	0.0263	0.0266	0.0422	0.0464	0.0425	0.0167	0.048	0.2152	0.0303	0.0997	0.1141	0.0975	0.0373	0.0393
SAY	0.0231	0.0345	0.0119	0.0477	0.0134	0.0135	0.0364	0.0187	0.0192	0.0613	0.0781	0.0187	0.0459	0.0316	0.0915	0.1014	0.092	0.0287	0.0328	0.0178	0.0186	0.025	0.0351	0.0217	0.0277	0.0144	0.0378	0.1677	0.0262	0.023	0.0175	0.0321	0.0314	0.0184	0.0208	0.0125	0.0238	0.041	0.0265	0.0424	0.0258	0.045	0.1998	0.0239	0.0862	0.0981	0.0828	0.0183	0.0335
SIM	0.0283	0.049	0.0346	0.0473	0.0293	0.031	0.0236	0.0373	0.0279	0.0515	0.0984	0.0228	0.0421	0.0309	0.1039	0.1226	0.1122	0.0465	0.0435	0.027	0.0182	0.0227	0.0427	0.0322	0.0344	0.0326	0.0545	0.1943	0.0283	0.0552	0.0323	0.048	0.0448	0.0146	0.0198	0.0408	0.031	0.0431	0.0356	0.0413	0.0178	0.0452	0.2252	0.0422	0.1083	0.1144	0.105	0.0362	0.0425
SRP	0.0283	0.0401	0.0188	0.0528	0.0152	0.0162	0.0331	0.016	0.0197	0.0503	0.0925	0.0225	0.0363	0.0267	0.1074	0.1206	0.1092	0.0292	0.0424	0.0087	0.0165	0.0205	0.0205	0.0249	0.0206	0.0151	0.0448	0.1873	0.0303	0.0281	0.0251	0.0372	0.0238	0.0157	0.0163	0.0253	0.0238	0.0355	0.035	0.0438	0.0195	0.0376	0.2317	0.0225	0.1047	0.1072	0.0992	0.0239	0.0276
SWB	0.0291	0.0345	0.0277	0.0435	0.0258	0.019	0.0162	0.0296	0.0105	0.0495	0.081	0.0167	0.0388	0.0141	0.091	0.1037	0.0896	0.0486	0.0444	0.0195	0.0131	0.0179	0.0291	0.023	0.0121	0.0257	0.037	0.1767	0.0317	0.0361	0.0282	0.0389	0.041	0.0128	0.016	0.0273	0.0252	0.0379	0.0223	0.0351	0.0117	0.0291	0.2175	0.024	0.087	0.0983	0.0836	0.0354	0.0281
TAB	0.182	0.1064	0.2014	0.2211	0.1862	0.197	0.1895	0.21	0.1898	0.2007	0.064	0.1981	0.182	0.1992	0.0537	0.0774	0.0542	0.2124	0.2018	0.1901	0.1902	0.1991	0.2174	0.2138	0.188	0.1722	0.1808	0.0203	0.2003	0.2072	0.169	0.2119	0.181	0.1927	0.1879	0.1726	0.1718	0.1764	0.1895	0.1456	0.2025	0.1864	0.025	0.1965	0.0681	0.048	0.0607	0.2098	0.1762
TEL	0.0302	0.0405	0.0167	0.0561	0.0327	0.0179	0.0388	0.0276	0.0282	0.0558	0.0868	0.0373	0.044	0.026	0.1162	0.128	0.1027	0.0305	0.0328	0.0182	0.0241	0.0358	0.0258	0.032	0.0301	0.0172	0.048	0.1858	0.0321	0.0277	0.0288	0.0426	0.0191	0.0237	0.0306	0.0261	0.0323	0.0359	0.0326	0.0366	0.0376	0.0413	0.2196	0.0288	0.1039	0.1075	0.0972	0.0269	0.0347
TGS	0.028	0.0155	0.042	0.0651	0.0366	0.0307	0.0268	0.0508	0.0331	0.0609	0.0478	0.0319	0.0344	0.0297	0.0545	0.0672	0.0527	0.0678	0.0446	0.0339	0.0286	0.0388	0.0461	0.043	0.0409	0.0322	0.0439	0.1086	0.0303	0.0496	0.0181	0.0444	0.0355	0.028	0.0307	0.0389	0.024	0.0341	0.0329	0.0205	0.0385	0.0419	0.1436	0.0386	0.052	0.0575	0.0518	0.0414	0.0296
TUD	0.0295	0.0358	0.016	0.0588	0.024	0.0218	0.0264	0.0228	0.017	0.0463	0.092	0.0239	0.0356	0.0216	0.1071	0.1177	0.1034	0.039	0.0285	0.012	0.0161	0.0322	0.0244	0.0209	0.0168	0.0201	0.0413	0.195	0.0273	0.0319	0.0341	0.0293	0.0358	0.0214	0.0208	0.0244	0.0261	0.0399	0.0321	0.0453	0.0181	0.0324	0.2281	0.0172	0.0992	0.1163	0.0978	0.0339	0.0262
VPO	0.0239	0.0415	0.0182	0.0526	0.0265	0.0206	0.0253	0.0213	0.0297	0.0469	0.0895	0.0298	0.0371	0.0175	0.1127	0.126	0.1094	0.0459	0.0477	0.0172	0.0202	0.0211	0.0177	0.0251	0.0284	0.0177	0.0631	0.19	0.0325	0.0303	0.0306	0.0391	0.0258	0.0231	0.0304	0.029	0.0281	0.028	0.0272	0.0395	0.0299	0.0322	0.23	0.0342	0.1084	0.1154	0.1003	0.0236	0.0254
VPR	0.0298	0.0423	0.0288	0.0414	0.0262	0.023	0.0274	0.0319	0.0258	0.0406	0.0851	0.0251	0.0353	0.0338	0.0897	0.1144	0.0966	0.0481	0.041	0.0176	0.0124	0.0227	0.0325	0.0324	0.0248	0.029	0.0473	0.1682	0.0334	0.0485	0.0335	0.0437	0.0363	0.014	0.0158	0.0308	0.0293	0.0242	0.0316	0.0376	0.017	0.0352	0.1996	0.0312	0.0956	0.0998	0.0887	0.0309	0.0346
		0.2469
		0.0016
[truncated: 19 more columns]

## Sheet: Area_Reynold's distances
	BIND_AF	BIND_AS	BIND_SA	BTAU_AF	BTAU_CE	BTAU_EE	BTAU_SWA	BTAU_NE	BTAU_SE	BTAU_WE
BIND_AF	-	0.0991	0.1287	0.2437	0.2132	0.1934	0.1065	0.2435	0.1908	0.2278
BIND_AS	0.0991	-	0.0758	0.4639	0.389	0.3594	0.2311	0.4176	0.3561	0.4191
BIND_SA	0.1287	0.0758	-	0.5182	0.4444	0.4168	0.2705	0.4772	0.4129	0.4748
BTAU_AF	0.2437	0.4639	0.5182	-	0.1449	0.1532	0.1543	0.1724	0.134	0.1379
BTAU_CE	0.2132	0.389	0.4444	0.1449	-	0.0244	0.0709	0.0252	0.0301	0.0184
BTAU_EE	0.1934	0.3594	0.4168	0.1532	0.0244	-	0.0452	0.038	0.0352	0.0396
BTAU_SWA	0.1065	0.2311	0.2705	0.1543	0.0709	0.0452	-	0.1009	0.0617	0.0875
BTAU_NE	0.2435	0.4176	0.4772	0.1724	0.0252	0.038	0.1009	-	0.0484	0.0328
BTAU_SE	0.1908	0.3561	0.4129	0.134	0.0301	0.0352	0.0617	0.0484	-	0.0402
BTAU_WE	0.2278	0.4191	0.4748	0.1379	0.0184	0.0396	0.0875	0.0328	0.0402	-

## Sheet: Area_FST
	BIND_AF	BIND_AS	BIND_SA	BTAU_AF	BTAU_CE	BTAU_EE	BTAU_SWA	BTAU_NE	BTAU_SE	BTAU_WE
BIND_AF	-	0.0943	0.1208	0.2163	0.192	0.1758	0.1011	0.2161	0.1737	0.2037
BIND_AS	0.0943	-	0.073	0.3712	0.3222	0.3019	0.2063	0.3414	0.2996	0.3423
BIND_SA	0.1208	0.073	-	0.4044	0.3588	0.3409	0.237	0.3795	0.3383	0.378
BTAU_AF	0.2163	0.3712	0.4044	-	0.1349	0.142	0.143	0.1583	0.1254	0.1288
BTAU_CE	0.192	0.3222	0.3588	0.1349	-	0.0241	0.0685	0.0249	0.0296	0.0182
BTAU_EE	0.1758	0.3019	0.3409	0.142	0.0241	-	0.0442	0.0373	0.0346	0.0388
BTAU_SWA	0.1011	0.2063	0.237	0.143	0.0685	0.0442	-	0.096	0.0599	0.0838
BTAU_NE	0.2161	0.3414	0.3795	0.1583	0.0249	0.0373	0.096	-	0.0472	0.0323
BTAU_SE	0.1737	0.2996	0.3383	0.1254	0.0296	0.0346	0.0599	0.0472	-	0.0394
BTAU_WE	0.2037	0.3423	0.378	0.1288	0.0182	0.0388	0.0838	0.0323	0.0394	-

## Sheet: Area_Nei's D
	BIND_AF	BIND_AS	BIND_SA	BTAU_AF	BTAU_CE	BTAU_EE	BTAU_SWA	BTAU_NE	BTAU_SE	BTAU_WE
BIND_AF	-	0.0391	0.0454	0.07	0.0752	0.0696	0.0392	0.0842	0.0668	0.0776
BIND_AS	0.0391	-	0.0265	0.1619	0.1589	0.1484	0.094	0.1674	0.1432	0.1678
BIND_SA	0.0454	0.0265	-	0.1672	0.1702	0.1602	0.1003	0.1794	0.155	0.1777
BTAU_AF	0.07	0.1619	0.1672	-	0.0322	0.0353	0.0383	0.0375	0.0298	0.0292
BTAU_CE	0.0752	0.1589	0.1702	0.0322	-	0.0065	0.0211	0.0063	0.0079	0.0045
BTAU_EE	0.0696	0.1484	0.1602	0.0353	0.0065	-	0.0137	0.0098	0.0096	0.0102
BTAU_SWA	0.0392	0.094	0.1003	0.0383	0.0211	0.0137	-	0.0293	0.0184	0.0251
BTAU_NE	0.0842	0.1674	0.1794	0.0375	0.0063	0.0098	0.0293	-	0.0123	0.0079
BTAU_SE	0.0668	0.1432	0.155	0.0298	0.0079	0.0096	0.0184	0.0123	-	0.0102
BTAU_WE	0.0776	0.1678	0.1777	0.0292	0.0045	0.0102	0.0251	0.0079	0.0102	-
